# Supplementary material for: Systematic review of clinical trials assessing the therapeutic efficacy of visceral leishmaniasis treatments: A first step to assess the feasibility of establishing an individual patient data sharing platform
Source: PLoS Negl Trop Dis. 2017 Sep 5;11(9):e0005781. doi: 10.1371/journal.pntd.0005781 (PMC5600407; doi:10.1371/journal.pntd.0005781)
Supplement: S1 Dataset — (XLSX) [file pntd.0005781.s001.xlsx]

## Sheet: 0_SearchResults
TrialsNo	PublishedTitle	PubYear	URL	PubMedID	PublicationStatus	Completionstatus	RegistryID	Authors
1	A comparison of miltefosine and sodium stibogluconate for treatment of visceral leishmaniasis in an Ethiopian population with high prevalence of HIV infection.	2006	http://www.ncbi.nlm.nih.gov/pubmed/16804852	16804852	Published	Complete		Ritmeijer K, Dejenie A, Assefa Y, Hundie TB, Mesure J, Boots G, den Boer M, Davidson RN.
2	A single high dose treatment of kala-azar with Ambisome (amphotericin B lipid complex): a pilot study.	2001	http://www.ncbi.nlm.nih.gov/pubmed/11137652	11137652	Published	Complete		Thakur CP.
3	Amphotericin B lipid complex versus meglumine antimoniate in the treatment of visceral leishmaniasis in patients infected with HIV: a randomized pilot study.	2003	http://www.ncbi.nlm.nih.gov/pubmed/12888588	12888588	Published	Complete		Laguna F, Videla S, Jiménez-Mejías ME, Sirera G, Torre-Cisneros J, Ribera E, Prados D, Clotet B, Sust M,López-Vélez R, Alvar J; Spanish HIV-Leishmania Study Group.
4	Amphotericin B therapy in kala-azar.	1993	http://www.ncbi.nlm.nih.gov/pubmed/8409490	8409490	Published	Complete		Giri OP.
5	Comparison of short-course multidrug treatment with standard therapy for visceral leishmaniasis in India: an open-label, non-inferiority, randomised controlled trial.	2011	http://www.ncbi.nlm.nih.gov/pubmed/21255828	21255828	Published	Complete	NCT00696969, NCT00523965	Sundar S, Sinha PK, Rai M, Verma DK, Nawin K, Alam S, Chakravarty J, Vaillant M, Verma N, Pandey K, Kumari P, Lal CS, Arora R, Sharma B, Ellis S, Strub-Wourgaft N, Balasegaram M, Olliaro P, Das P, Modabber F.
6	Comparison of glucose versus fat emulsion in the preparation of amphotericin B for use in kala-azar.	1994	http://www.ncbi.nlm.nih.gov/pubmed/7886778	7886778	Published	Complete		Thakur CP.
7	Efficacy of sodium antimony gluconate and ketoconazole in the treatment of kala-azar--a comparative study.	1997	http://www.ncbi.nlm.nih.gov/pubmed/9282505	9282505	Published	Complete		Wali JP, Aggarwal P, Nandy A, Singh S, Addy M, Guha SK, Dwivedi SN, Karmarkar MG, Maji AK.
8	Efficacy of amphotericin B colloidal dispersion in the treatment of Mediterranean visceral leishmaniasis in immunocompetent adult patients.	2000	http://www.ncbi.nlm.nih.gov/pubmed/11200380	11200380	Published	Complete		Gaeta GB, Maisto A, Di Caprio D, Scalone A, Pasquale G, Felaco FM, Galante D, Gradoni L.
9	HIV viral load and response to antileishmanial chemotherapy in co-infected patients.	1999	http://www.ncbi.nlm.nih.gov/pubmed/10513651	10513651	Published	Complete		Berhe N, Wolday D, Hailu A, Abraham Y, Ali A, Gebre-Michael T, Desjeux P, SÃ¶nnerborg A, Akuffo H, Britton S.
10	Miltefosine, an oral agent, for the treatment of Indian visceral leishmaniasis.	1999	http://www.ncbi.nlm.nih.gov/pubmed/10588964	10588964	Published	Complete		Jha TK, Sundar S, Thakur CP, Bachmann P, Karbwang J, Fischer C, Voss A, Berman J.
11	New treatment approach in Indian visceral leishmaniasis: single-dose liposomal amphotericin B followed by short-course oral miltefosine.	2008	http://www.ncbi.nlm.nih.gov/pubmed/18781879	18781879	Published	Complete	NCT00370825	Sundar S, Rai M, Chakravarty J, Agarwal D, Agrawal N, Vaillant M, Olliaro P, Murray HW.
12	Oral miltefosine for Indian visceral leishmaniasis.	2002	http://www.ncbi.nlm.nih.gov/pubmed/12456849	12456849	Published	Complete		Sundar S, Jha TK, Thakur CP, Engel J, Sindermann H, Fischer C, Junge K, Bryceson A, Berman J.
13	Oral treatment of visceral leishmaniasis with miltefosine.	1999	http://www.ncbi.nlm.nih.gov/pubmed/10707104	10707104	Published	Complete		Sundar S, Gupta LB, Makharia MK, Singh MK, Voss A, Rosenkaimer F, Engel J, Murray HW.
14	Pharmacokinetics of oral sitamaquine taken with or without food and safety and efficacy for treatment of visceral leishmaniais: a randomized study in Bihar, India.	2011	http://www.ncbi.nlm.nih.gov/pubmed/21633025	21633025	Published	Complete	NCT00381394	Sundar S, Sinha PK, Dixon SA, Buckley R, Miller AK, Mohamed K, Al-Banna M.
15	Safety and efficacy of high-dose infusions of a preformed amphotericin B fat emulsion for treatment of Indian visceral leishmaniasis.	2009	http://www.ncbi.nlm.nih.gov/pubmed/19407109	19407109	Published	Complete	NCT00497601	Sundar S, Singh A, Agarwal D, Rai M, Agrawal N, Chakravarty J.
16	Safety of a pre-formulated amphotericin B lipid emulsion for the treatment of Indian Kala-azar.	2008	http://www.ncbi.nlm.nih.gov/pubmed/18664241	18664241	Published	Complete		Sundar S, Chakravarty J, Agarwal D, Shah A, Agrawal N, Rai M.
17	Short-course of oral miltefosine for treatment of visceral leishmaniasis.	2000	http://www.ncbi.nlm.nih.gov/pubmed/11049800	11049800	Published	Complete		Sundar S, Makharia A, More DK, Agrawal G, Voss A, Fischer C, Bachmann P, Murray HW.
18	Treatment of visceral leishmaniasis in HIV-infected patients: a randomized trial comparing meglumine antimoniate with amphotericin B. Spanish HIV-Leishmania Study Group.	1999	http://www.ncbi.nlm.nih.gov/pubmed/10397536	10397536	Published	Complete		Laguna F, López-Vélez R, Pulido F, Salas A, Torre-Cisneros J, Torres E, Medrano FJ, Sanz J, Picó G,Gómez-Rodrigo J, Pasquau J, Alvar J.
19	Visceral leishmaniasis in HIV infected patients: treatment with high dose liposomal amphotericin B (AmBisome).	1996	http://www.ncbi.nlm.nih.gov/pubmed/8708370	8708370	Published	Complete		Russo R, Nigro LC, Minniti S, Montineri A, Gradoni L, Caldeira L, Davidson RN.
20	Relapse of visceral leishmaniasis in patients who were coinfected with human immunodeficiency virus and who received treatment with liposomal amphotericin B.	1994	http://www.ncbi.nlm.nih.gov/pubmed/7811891	7811891	Published	Complete		Davidson RN, Russo R.
21	A comparative evaluation of amphotericin B and sodium antimony gluconate, as first-line drugs in the treatment of Indian visceral leishmaniasis.	2004	http://www.ncbi.nlm.nih.gov/pubmed/15035723	15035723	Published	Complete		Thakur CP, Narayan S.
22	A comparison of three dosage regimens of sodium stibogluconate in the treatment of visceral leishmaniasis in Kenya.	1983	http://www.ncbi.nlm.nih.gov/pubmed/6309993	6309993	Published	Complete		Chulay JD, Bhatt SM, Muigai R, Ho M, Gachihi G, Were JB, Chunge C, Bryceson AD.
23	A controlled, randomized nonblinded clinical trial to assess the efficacy of amphotericin B deoxycholate as compared to pentamidine for the treatment of antimony unresponsive visceral leishmaniasis cases in Bihar, India.	2009	http://www.ncbi.nlm.nih.gov/pubmed/19436614	19436614	Published	Complete		Das VN, Siddiqui NA, Pandey K, Singh VP, Topno RK, Singh D, Verma RB, Ranjan A, Sinha PK, Das P.
24	A phase II dose-increasing study of sitamaquine for the treatment of visceral leishmaniasis in Kenya.	2005	http://www.ncbi.nlm.nih.gov/pubmed/16282296	16282296	Published	Complete		Wasunna MK, Rashid JR, Mbui J, Kirigi G, Kinoti D, Lodenyo H, Felton JM, Sabin AJ, Albert MJ, Horton J.
25	A prospective randomized, comparative, open-label trial of the safety and efficacy of paromomycin (aminosidine) plus sodium stibogluconate versus sodium stibogluconate alone for the treatment of visceral leishmaniasis.	2000	http://www.ncbi.nlm.nih.gov/pubmed/11127250	11127250	Published	Complete		Thakur CP, Kanyok TP, Pandey AK, Sinha GP, Zaniewski AE, Houlihan HH, Olliaro P.
26	A thirty day course of sodium stibogluconate for treatment of Kala-azar in Nepal.	1998	http://www.ncbi.nlm.nih.gov/pubmed/9740292	9740292	Published	Complete		Karki P, Koirala S, Parija SC, Hansdak SG, Das ML.
27	A phase II dose-ranging study of sitamaquine for the treatment of visceral leishmaniasis in India.	2005	http://www.ncbi.nlm.nih.gov/pubmed/16354802	16354802	Published	Complete		Jha TK, Sundar S, Thakur CP, Felton JM, Sabin AJ, Horton J.
28	Ambisome plus miltefosine for Indian patients with kala-azar.	2011	http://www.ncbi.nlm.nih.gov/pubmed/21129762	21129762	Published	Complete	NCT00371995, ISRCTN99822704	Sundar S, Sinha PK, Verma DK, Kumar N, Alam S, Pandey K, Kumari P, Ravidas V, Chakravarty J, Verma N, Berman J, Ghalib H, Arana B.
29	Aminosidine plus sodium stibogluconate for the treatment of Indian kala-azar: a randomized dose-finding clinical trial.	1995	http://www.ncbi.nlm.nih.gov/pubmed/7778155	7778155	Published	Complete		Thakur CP, Bhowmick S, Dolfi L, Olliaro P.
30	Amphotericin B colloidal dispersion for the treatment of Indian visceral leishmaniasis.	2006	http://www.ncbi.nlm.nih.gov/pubmed/16447104	16447104	Published	Complete		Sundar S, Mehta H, Chhabra A, Singh V, Chauhan V, Desjeux P, Rai M.
31	Amphotericin B deoxycholate treatment of visceral leishmaniasis with newer modes of administration and precautions: a study of 938 cases.	1999	http://www.ncbi.nlm.nih.gov/pubmed/10492770	10492770	Published	Complete		Thakur CP, Singh RK, Hassan SM, Kumar R, Narain S, Kumar A.
32	Amphotericin B in resistant kala-azar in Bihar.	1993	http://www.ncbi.nlm.nih.gov/pubmed/8477209	8477209	Published	Complete		Thakur CP, Sinha GP, Pandey AK, Barat D, Sinha PK.
33	Amphotericin B treatment for Indian visceral leishmaniasis: conventional versus lipid formulations.	2004	http://www.ncbi.nlm.nih.gov/pubmed/14727208	14727208	Published	Complete		Sundar S, Mehta H, Suresh AV, Singh SP, Rai M, Murray HW.
34	Amphotericin B treatment for Indian visceral leishmaniasis: response to 15 daily versus alternate-day infusions.	2007	http://www.ncbi.nlm.nih.gov/pubmed/17682988	17682988	Published	Complete	NCT00310505	Sundar S, Chakravarty J, Rai VK, Agrawal N, Singh SP, Chauhan V, Murray HW.
35	Are incremental doses of amphotericin B required for the treatment of visceral leishmaniasis?	1994	http://www.ncbi.nlm.nih.gov/pubmed/7979623	7979623	Published	Complete		Thakur CP, Sinha GP, Barat D, Singh RK.
36	Comparison of generic and proprietary sodium stibogluconate for the treatment of visceral leishmaniasis in Kenya.	2001	http://www.ncbi.nlm.nih.gov/pubmed/11417033	11417033	Published	Complete		Moore E, O'Flaherty D, Heuvelmans H, Seaman J, Veeken H, de Wit S, Davidson RN.
37	Comparison of regimens of amphotericin B deoxycholate in kala-azar.	1996	http://www.ncbi.nlm.nih.gov/pubmed/8707361	8707361	Published	Complete		Thakur CP, Sinha GP, Pandey AK.
38	Comparison of regimens of treatment with sodium stibogluconate in kala-azar.	1984	http://www.ncbi.nlm.nih.gov/pubmed/6322906	6322906	Published	Complete		Thakur CP, Kumar M, Singh SK, Sharma D, Prasad US, Singh RS, Dhawan PS, Achari V.
39	Comparison of regimes of treatment of antimony-resistant kala-azar patients: a randomized study.	1991	http://www.ncbi.nlm.nih.gov/pubmed/1649790	1659239	Published	Complete		Thakur CP, Kumar M, Pandey AK.
40	Comparison of treatment regimens of kala-azar based on culture & sensitivity of amastigotes to sodium antimony gluconate.	2008	http://www.ncbi.nlm.nih.gov/pubmed/18765878	18765878	Published	Complete		Thakur CP, Thakur S, Narayan S, Sinha A.
41	Comparison of two dosage schedules of sodium stibogluconate in the treatment of visceral leishmaniasis in Kenya.	1983	http://www.ncbi.nlm.nih.gov/pubmed/6130246	6130246	Published	Complete		Anabwani GM, Ngira JA, Dimiti G, Bryceson AD.
42	Cure of antimony-unresponsive Indian visceral leishmaniasis with amphotericin B lipid complex.	1996	http://www.ncbi.nlm.nih.gov/pubmed/8627049	8627049	Published	Complete		Sundar S, Murray HW.
43	Daily versus alternate-day regimen of amphotericin B in the treatment of kala-azar: a randomized comparison.	1994	http://www.ncbi.nlm.nih.gov/pubmed/7867139	7867139	Published	Complete		Thakur CP, Sinha GP, Pandey AK, Barat D, Singh RK.
44	Do the diminishing efficacy and increasing toxicity of sodium stibogluconate in the treatment of visceral leishmaniasis in Bihar, India, justify its continued use as a first-line drug? An observational study of 80 cases.	1998	http://www.ncbi.nlm.nih.gov/pubmed/9797829	9797829	Published	Complete		Thakur CP, Sinha GP, Pandey AK, Kumar N, Kumar P, Hassan SM, Narain S, Roy RK.
45	Dose-ranging studies on liposomal amphotericin B (L-AMP-LRC-1) in the treatment of visceral leishmaniasis.	1999	http://www.ncbi.nlm.nih.gov/pubmed/10492769	10492769	Published	Complete		Bodhe PV, Kotwani RN, Kirodian BG, Pathare AV, Pandey AK, Thakur CP, Kshirsagar NA.
46	Efficacy and Tolerability of Liposomal Amphotericin B (Ambisome) in the Treatment of Visceral Leishmaniasis in Brazil.	1997	http://www.ncbi.nlm.nih.gov/pubmed/11105143	11105143	Published	Complete		Freire M, Badaró F, Avelar ME, Luz K, Nakatani MS, Teixeira R, Martins Netto E, Badaró R.
47	Efficacy of miltefosine in the treatment of visceral leishmaniasis in India after a decade of use.	2012	http://www.ncbi.nlm.nih.gov/pubmed/22573856	22573856	Published	Complete		Sundar S, Singh A, Rai M, Prajapati VK, Singh AK, Ostyn B, Boelaert M, Dujardin JC, Chakravarty J.
48	Epidemic visceral leishmaniasis in Sudan: a randomized trial of aminosidine plus sodium stibogluconate versus sodium stibogluconate alone.	1993	http://www.ncbi.nlm.nih.gov/pubmed/8394861	8394861	Published	Complete		Seaman J, Pryce D, Sondorp HE, Moody A, Bryceson AD, Davidson RN.
49	Epidemiological, clinical & pharmacological study of antimony-resistant visceral leishmaniasis in Bihar, India.	2004	http://www.ncbi.nlm.nih.gov/pubmed/15489554	15489554	Published	Complete		Thakur CP, Narayan S, Ranjan A.
50	Ethiopian visceral leishmaniasis: generic and proprietary sodium stibogluconate are equivalent; HIV co-infected patients have a poor outcome.	2001	http://www.ncbi.nlm.nih.gov/pubmed/11816442	11816442	Published	Complete		Ritmeijer K, Veeken H, Melaku Y, Leal G, Amsalu R, Seaman J, Davidson RN.
51	Evaluation of efficacy of longer durations of therapy of fresh cases of kala-azar with sodium stibogluconate.	1991	http://www.ncbi.nlm.nih.gov/pubmed/1649790	1649790	Published	Complete		Thakur CP, Kumar M, Pandey AK.
52	Evaluation of diamidine compound (pentamidine isethionate) in the treatment resistant cases of kala-azar occurring in North Bihar, India.	1983	http://www.ncbi.nlm.nih.gov/pubmed/6868096	6868096	Published	Complete		Jha TK.
53	Failure of pentavalent antimony in visceral leishmaniasis in India: report from the center of the Indian epidemic.	2000	http://www.ncbi.nlm.nih.gov/pubmed/11049798	11049798	Published	Complete		Sundar S, More DK, Singh MK, Singh VP, Sharma S, Makharia A, Kumar PC, Murray HW.
54	Geographical variation in the response of visceral leishmaniasis to paromomycin in East Africa: a multicentre, open-label, randomized trial.	2010	http://www.ncbi.nlm.nih.gov/pubmed/21049059	21049059	Published	Complete	NCT00255567	Hailu A, Musa A, Wasunna M, Balasegaram M, Yifru S, Mengistu G, Hurissa Z, Hailu W, Weldegebreal T, Tesfaye S, Makonnen E, Khalil E, Ahmed O, Fadlalla A, El-Hassan A, Raheem M, Mueller M, Koummuki Y, Rashid J, Mbui J, Mucee G, Njoroge S, et al.
55	Improving outcome of treatment of kala-azar by supplementation of amphotericin B with physiologic saline and potassium chloride.	2010	http://www.ncbi.nlm.nih.gov/pubmed/21036834	21036834	Published	Complete		Thakur CP, Kumar A, Mitra DK, Roy A, Sinha AK, Ranjan A.
56	Increasing failure of miltefosine in the treatment of Kala-azar in Nepal and the potential role of parasite drug resistance, reinfection, or noncompliance.	2013	http://www.ncbi.nlm.nih.gov/pubmed/23425958	23425958	Published	Complete		Rijal S, Ostyn B, Uranw S, Rai K, Bhattarai NR, Dorlo TP, Beijnen JH, Vanaerschot M, Decuypere S, Dhakal SS, Das ML, Karki P, Singh R, Boelaert M, Dujardin JC.
57	Injectable paromomycin for Visceral leishmaniasis in India.	2007	http://www.ncbi.nlm.nih.gov/pubmed/17582067	17582067	Published	Complete	NCT00216346	Sundar S, Jha TK, Thakur CP, Sinha PK, Bhattacharya SK.
58	Is one year follow-up justified in kala-azar post-treatment?	1994	http://www.ncbi.nlm.nih.gov/pubmed/7828500	7828500	Published	Complete		Nyakundi PM, Wasunna KM, Rashid JR, Gachihi GS, Mbugua J, Kirigi G, Muttunga J.
59	Liposomal amphotericin B (AmBisome) in Mediterranean visceral leishmaniasis: a multi-centre trial.	1994	http://www.ncbi.nlm.nih.gov/pubmed/8153291	8153291	Published	Complete		Davidson RN, Di Martino L, Gradoni L, Giacchino R, Russo R, Gaeta GB, Pempinello R, Scott S, Raimondi F, Cascio A, et al.
60	Liposomal amphotericin B (AmBisome) in the treatment of complicated kala-azar under field conditions.	1995	http://www.ncbi.nlm.nih.gov/pubmed/7578729	7578729	Published	Complete		Seaman J, Boer C, Wilkinson R, de Jong J, de Wilde E, Sondorp E, Davidson R.
61	Low-dose liposomal amphotericin B in refractory Indian visceral leishmaniasis: a multicenter study.	2002	http://www.ncbi.nlm.nih.gov/pubmed/12135284	12135284	Published	Complete		Sundar S, Jha TK, Thakur CP, Mishra M, Singh VR, Buffels R.
62	Observations on amphotericin B treatment of kala-azar given in a rural set up in Bihar, India.	2001	http://www.ncbi.nlm.nih.gov/pubmed/11280166	11280166	Published	Complete		Thakur CP, Ahmed S.
63	Paromomycin for the treatment of visceral leishmaniasis in Sudan: a randomized, open-label, dose-finding study.	2010	http://www.ncbi.nlm.nih.gov/pubmed/21049063	21049063	Published	Complete	NCT00255567	Musa AM, Younis B, Fadlalla A, Royce C, Balasegaram M, Wasunna M, Hailu A, Edwards T, Omollo R, Mudawi M, Kokwaro G, El-Hassan A, Khalil E.
64	Phase 2 efficacy trial of an oral 8-aminoquinoline (WR6026) for treatment of visceral leishmaniasis.	1994	http://www.ncbi.nlm.nih.gov/pubmed/7888530	7888530	Published	Complete		Sherwood JA, Gachihi GS, Muigai RK, Skillman DR, Mugo M, Rashid JR, Wasunna KM, Were JB, Kasili SK, Mbugua JM, et al.
65	Phase 2 trial of WR6026, an orally administered 8-aminoquinoline, in the treatment of visceral leishmaniasis caused by Leishmania chagasi.	2001	http://www.ncbi.nlm.nih.gov/pubmed/11791957	11791957	Published	Complete		Dietze R, Carvalho SF, Valli LC, Berman J, Brewer T, Milhous W, Sanchez J, Schuster B, Grogl M.
66	Phase IV trial of miltefosine in adults and children for treatment of visceral leishmaniasis (kala-azar) in Bangladesh.	2011	http://www.ncbi.nlm.nih.gov/pubmed/21734127	21734127	Published	Complete		Rahman M, Ahmed BN, Faiz MA, Chowdhury MZ, Islam QT, Sayeedur R, Rahman MR, Hossain M, Bangali AM, Ahmad Z, Islam MN, Mascie-Taylor CG, Berman J, Arana B.
67	Phase 4 pharmacovigilance trial of paromomycin injection for the treatment of visceral leishmaniasis in India.	2011	http://www.ncbi.nlm.nih.gov/pubmed/22174722	22174722	Published	Complete	NCT00604955	Sinha PK, Jha TK, Thakur CP, Nath D, Mukherjee S, Aditya AK, Sundar S.
68	Phase 4 trial of miltefosine for the treatment of Indian visceral leishmaniasis.	2007	http://www.ncbi.nlm.nih.gov/pubmed/17624846	17624846	Published	Complete		Bhattacharya SK, Sinha PK, Sundar S, Thakur CP, Jha TK, Pandey K, Das VR, Kumar N, Lal C, Verma N, Singh VP, Ranjan A, Verma RB, Anders G, Sindermann H, Ganguly NK.
69	Randomised controlled trial of aminosidine (paromomycin) v sodium stibogluconate for treating visceral leishmaniasis in North Bihar, India.	1998	http://www.ncbi.nlm.nih.gov/pubmed/9583927	9583927	Published	Complete		Jha TK, Olliaro P, Thakur CP, Kanyok TP, Singhania BL, Singh IJ, Singh NK, Akhoury S, Jha S.
70	Rationalisation of regimens of treatment of kala-azar with sodium stibogluconate in India: a randomised study.	1988	http://www.ncbi.nlm.nih.gov/pubmed/2840172	2840172	Published	Complete		Thakur CP, Kumar M, Kumar P, Mishra BN, Pandey AK.
71	Safety and effectiveness of amphotericin B deoxycholate for the treatment of visceral leishmaniasis in Uganda.	2008	http://www.ncbi.nlm.nih.gov/pubmed/18186974	18186974	Published	Complete		Mueller Y, Nguimfack A, Cavailler P, Couffignal S, Rwakimari JB, Loutan L, Chappuis F.
72	Safety and efficacy of single dose versus multiple doses of AmBisome for treatment of visceral leishmaniasis in eastern Africa: a randomised trial.	2014	http://www.ncbi.nlm.nih.gov/pubmed/24454970	24454970	Published	Complete	NCT00832208	Khalil EA, Weldegebreal T, Younis BM, Omollo R, Musa AM, Hailu W, Abuzaid AA, Dorlo TP, Hurissa Z, Yifru S, Haleke W, Smith PG, Ellis S, Balasegaram M, EL-Hassan AM, Schoone GJ, Wasunna M, Kimutai R, Edwards T, Hailu A.
73	Short-course treatment of visceral leishmaniasis with liposomal amphotericin B (AmBisome).	1996	http://www.ncbi.nlm.nih.gov/pubmed/8783690	8783690	Published	Complete		Davidson RN, di Martino L, Gradoni L, Giacchino R, Gaeta GB, Pempinello R, Scotti S, Cascio A, Castagnola E, Maisto A, Gramiccia M, di Caprio D, Wilkinson RJ, Bryceson AD.
74	Short-course paromomycin treatment of visceral leishmaniasis in India: 14-day vs 21-day treatment.	2009	http://www.ncbi.nlm.nih.gov/pubmed/19663597	19663597	Published	Complete	NCT00629031	Sundar S, Agrawal N, Arora R, Agarwal D, Rai M, Chakravarty J.
75	Short-course, cost-effective treatment with amphotericin B-fat emulsion cures visceral leishmaniasis.	2000	http://www.ncbi.nlm.nih.gov/pubmed/10897369	10897369	Published	Complete		Sundar S, Gupta LB, Rastogi V, Agrawal G, Murray HW.
76	Short-course, low-dose amphotericin B lipid complex therapy for visceral leishmaniasis unresponsive to antimony.	1997	http://www.ncbi.nlm.nih.gov/pubmed/9230003	9230003	Published	Complete		Sundar S, Agrawal NK, Sinha PR, Horwith GS, Murray HW.
77	Single-dose liposomal amphotericin B in the treatment of visceral leishmaniasis in India: a multicenter study.	2003	http://www.ncbi.nlm.nih.gov/pubmed/12955641	12955641	Published	Complete		Sundar S, Jha TK, Thakur CP, Mishra M, Singh VP, Buffels R.
78	Single-dose liposomal amphotericin B for visceral leishmaniasis in India.	2010	http://www.ncbi.nlm.nih.gov/pubmed/20147716	20147716	Published	Complete	NCT00628719	Sundar S, Chakravarty J, Agarwal D, Rai M, Murray HW.
79	Sodium stibogluconate (SSG) & paromomycin combination compared to SSG for visceral leishmaniasis in East Africa: a randomised controlled trial.	2012	http://www.ncbi.nlm.nih.gov/pubmed/22724029	22724029	Published	Complete	NCT00255567	Musa A, Khalil E, Hailu A, Olobo J, Balasegaram M, Omollo R, Edwards T, Rashid J, Mbui J, Musa B, Abuzaid AA, Ahmed O, Fadlalla A, El-Hassan A, Mueller M, Mucee G, Njoroge S, Manduku V, Mutuma G, Apadet L, Lodenyo H, Mutea D, et al.
80	The treatment of kala-azar in the Sudan with sodium stibogluconate: a randomized trial of three dosage regimens.	1993	http://www.ncbi.nlm.nih.gov/pubmed/8236402	8236402	Published	Complete		Zijlstra EE, Siddig Ali M, el-Hassan AM, Hofland HW, el-Toum I, Satti M, Ghalib HW.
81	Treatment of antimony-unresponsive Indian visceral leishmaniasis with ultra-short courses of amphotericin-B-lipid complex.	1998	http://www.ncbi.nlm.nih.gov/pubmed/9924533	9924533	Published	Complete		Sundar S, Goyal AK, More DK, Singh MK, Murray HW.
82	Treatment of Brazilian kala-azar with a short course of amphocil (amphotericin B cholesterol dispersion).	1993	http://www.ncbi.nlm.nih.gov/pubmed/8110956	8110956	Published	Complete		Dietze R, Milan EP, Berman JD, Grogl M, Falqueto A, Feitosa TF, Luz KG, Suassuna FA, Marinho LA, Ksionski G.
83	Treatment of Indian visceral leishmaniasis with single or daily infusions of low dose liposomal amphotericin B: randomised trial.	2001	http://www.ncbi.nlm.nih.gov/pubmed/11520836	11520836	Published	Complete		Sundar S, Agrawal G, Rai M, Makharia MK, Murray HW.
84	Treatment of kala-azar in Brazil with Amphocil (amphotericin B cholesterol dispersion) for 5 days.	1995	http://www.ncbi.nlm.nih.gov/pubmed/7660446	7660446	Published	Complete		Dietze R, Fagundes SM, Brito EF, Milan EP, Feitosa TF, Suassuna FA, Fonschiffrey G, Ksionski G, Dember J.
85	Treatment of visceral leishmaniasis in Kenya by aminosidine alone or combined with sodium stibogluconate.	1990	http://www.ncbi.nlm.nih.gov/pubmed/2167522	2167522	Published	Complete		Chunge CN, Owate J, Pamba HO, Donno L.
86	Treatment of visceral leishmaniasis with injectable paromomycin (aminosidine). An open-label randomized phase-II clinical study.	2000	http://www.ncbi.nlm.nih.gov/pubmed/11127251	11127251	Published	Complete		Thakur CP, Kanyok TP, Pandey AK, Sinha GP, Messick C, Olliaro P.
87	Treatment of visceral leishmaniasis (kala-azar) with aminosidine (= paromomycin)-antimonial combinations, a pilot study in Bihar, India.	1992	http://www.ncbi.nlm.nih.gov/pubmed/6868096	1337634	Published	Complete		Thakur CP, Olliaro P, Gothoskar S, Bhowmick S, Choudhury BK, Prasad S, Kumar M, Verma BB.
88	Trial of oral miltefosine for visceral leishmaniasis.	1998	http://www.ncbi.nlm.nih.gov/pubmed/9851383	9851383	Published	Complete		Sundar S, Rosenkaimer F, Makharia MK, Goyal AK, Mandal AK, Voss A, Hilgard P, Murray HW.
89	Use of amphotericin B in drug-resistant cases of visceral leishmaniasis in north Bihar, India.	1995	http://www.ncbi.nlm.nih.gov/pubmed/7611561	7611561	Published	Complete		Jha TK, Giri YN, Singh TK, Jha S.
90	A curative immune profile one week after treatment of Indian kala-azar patients predicts success with a short-course liposomal amphotericin B therapy.	2010	http://www.ncbi.nlm.nih.gov/pubmed/20668544	20668544	Published	Complete	CTRI/2009/091/000764	Mondal S, Bhattacharya P, Rahaman M, Ali N, Goswami RP.
91	A randomized comparison of branded sodium stibogluconate and generic sodium stibogluconate for the treatment of visceral leishmaniasis under field conditions in Sudan.	2000	http://www.ncbi.nlm.nih.gov/pubmed/10886792	10886792	Published	Complete		Veeken H, Ritmeijer K, Seaman J, Davidson R.
92	Amphotericin versus pentamidine in antimony-unresponsive kala-azar.	1992	http://www.ncbi.nlm.nih.gov/pubmed/1359322	1359322	Published	Complete		Mishra M, Biswas UK, Jha DN, Khan AB.
93	Amphotericin versus sodium stibogluconate in first-line treatment of Indian kala-azar.	1994	http://www.ncbi.nlm.nih.gov/pubmed/7983993	7983993	Published	Complete		Mishra M, Biswas UK, Jha AM, Khan AB.
94	Clinical risk factors for therapeutic failure in kala-azar patients treated with pentavalent antimonials in Nepal.	2010	http://www.ncbi.nlm.nih.gov/pubmed/19726065	19726065	Published	Complete		Rijal S, Bhandari S, Koirala S, Singh R, Khanal B, Loutan L, Dujardin JC, Boelaert M, Chappuis F.
95	Comparison of three treatment regimens with liposomal amphotericin B (AmBisome) for visceral leishmaniasis in India: a randomized dose-finding study.	1996	http://www.ncbi.nlm.nih.gov/pubmed/8758093	8758093	Published	Complete		Thakur CP, Pandey AK, Sinha GP, Roy S, Behbehani K, Olliaro P.
96	Efficacy and safety of liposomal amphotericin B (AmBisome) for visceral leishmaniasis in endemic developing countries.	1998	http://www.ncbi.nlm.nih.gov/pubmed/9615494	9615494	Published	Complete		Berman JD, Badaro R, Thakur CP, Wasunna KM, Behbehani K, Davidson R, Kuzoe F, Pang L, Weerasuriya K, Bryceson AD.
97	Efficacy of oral miltefosine in visceral leishmaniasis in rural West Bengal, India.	2012	http://www.ncbi.nlm.nih.gov/pubmed/23087513	23087513	Published	Complete		Patra P, Guha SK, Maji AK, Saha P, Ganguly S, Chakraborty A, Kundu PK, Sarker S, Ray K.
98	Evaluation of amphotericin B as a first line drug in comparison to sodium stibogluconate in the treatment of fresh cases of kala-azar.	1993	http://www.ncbi.nlm.nih.gov/pubmed/8406644	8406644	Published	Complete		Thakur CP, Sinha GP, Sharma V, Pandey AK, Kumar M, Verma BB.
99	Metronidazole and Indian kala-azar: results of a clinical trial.	1985	http://www.ncbi.nlm.nih.gov/pubmed/3935209	3935209	Published	Complete		Mishra M, Thakur BD, Choudhary M.
100	[Short course treatment for visceral leishmaniasis with liposomal amphotericin B in immunocompetent patients].	2003	http://www.ncbi.nlm.nih.gov/pubmed/14636517	14636517	Published	Complete		Figueras Nadal MC, García de Miguel MJ, Asensi Botet F, Velasco Bernardo R, Canals Baeza A, Ausín Aoiz I.
101	Amphotericin B therapy in children with visceral leishmaniasis: daily vs. alternate day, a randomized trial.	2010	http://www.ncbi.nlm.nih.gov/pubmed/20065047	20065047	Published	Complete		Singh UK, Prasad R, Jaiswal BP, Singh PK, Thakur CP.
102	Early efficacy of liposomal amphotericin B in the treatment of visceral leishmaniasis.	1996	http://www.ncbi.nlm.nih.gov/pubmed/8758092	8758092	Published	Complete		Castagnola E, Davidson RN, Fiore P, Tasso L, Rossi G, Mangraviti S, Di Martino L, Scotti S, Cascio A, Pempinello R, Gradoni L, Giacchino R.
103	Efficacy of amphotericin B in multi-drug resistant kala-azar in children in first decade of life.	1993	http://www.ncbi.nlm.nih.gov/pubmed/8244483	8244483	Published	Complete		Thakur CP, Sinha GP, Sharma V, Pandey AK, Sinha PK, Barat D.
104	Efficacy and tolerability of miltefosine for childhood visceral leishmaniasis in India.	2004	http://www.ncbi.nlm.nih.gov/pubmed/14699453	14699453	Published	Complete		Bhattacharya SK, Jha TK, Sundar S, Thakur CP, Engel J, Sindermann H, Junge K, Karbwang J, Bryceson AD, Berman JD.
105	Miltefosine in children with visceral leishmaniasis.	2006	http://www.ncbi.nlm.nih.gov/pubmed/17202605	17202605	Published	Complete		Singh UK, Prasad R, Kumar R, Jaiswal BP.
106	Miltefosine in children with visceral leishmaniasis: a prospective, multicentric, cross-sectional study.	2006	http://www.ncbi.nlm.nih.gov/pubmed/17202633	17202633	Published	Complete		Singh UK, Prasad R, Mishra OP, Jayswal BP.
107	Oral miltefosine treatment in children with mild to moderate Indian visceral leishmaniasis.	2003	http://www.ncbi.nlm.nih.gov/pubmed/12792385	12792385	Published	Complete		Sundar S, Jha TK, Sindermann H, Junge K, Bachmann P, Berman J.
108	Short course anti-leishmania therapy in children with visceral leishmaniasis .	1998	http://onlinelibrary.wiley.com/o/cochrane/clcentral/articles/219/CN-00664219/frame.html	CN-00664219	Published	Complete		Karimi A, Alborzi I, Mahmodi MR, Rakhshani AH, Kadivar MR
109	Treatment of visceral leishmaniasis in children with liposomal amphotericin B.	1997	http://www.ncbi.nlm.nih.gov/pubmed/9290615	9290615	Published	Complete		di Martino L, Davidson RN, Giacchino R, Scotti S, Raimondi F, Castagnola E, Tasso L, Cascio A, Gradoni L, Gramiccia M, Pettoello-Mantovani M, Bryceson AD.
110	Two doses of a lipid formulation of amphotericin B for the treatment of Mediterranean visceral leishmaniasis.	2003	http://www.ncbi.nlm.nih.gov/pubmed/12594635	12594635	Published	Complete		Syriopoulou V, Daikos GL, Theodoridou M, Pavlopoulou I, Manolaki AG, Sereti E, Karamboula A, Papathanasiou D, Krikos X, Saroglou G.
111	Visceral Leishmaniasis in children in the Yemen.	2001	http://www.ncbi.nlm.nih.gov/pubmed/11426243	11426243	Published	Complete		Haidar NA, Diab AB, El-Sheik AM.
112	A comparative study of allopurinol and pentostam in the treatment of visceral leishmaniasis.	1986	http://www.ncbi.nlm.nih.gov/pubmed/3014837	3014837	Published	Complete		Tobaigy M, Mejer J, Peitersen B, Ansari M, Poll P.
113	Amphotericin B in resistant visceral leishmaniasis.	1996	http://www.ncbi.nlm.nih.gov/pubmed/8979611	8979611	Published	Complete		Sahay AS, Jha TK.
114	Amphotericin B for second-line treatment of Indian kala-azar.	1991	http://www.ncbi.nlm.nih.gov/pubmed/1673012	1673012	Published	Complete		Mishra M, Singh MP, Choudhury D, Singh VP, Khan AB.
115	Magnitude of unresponsiveness to sodium stibogluconate in the treatment of visceral leishmaniasis in Bihar.	2005	http://www.ncbi.nlm.nih.gov/pubmed/16130613	16130613	Published	Complete		Das VN, Ranjan A, Bimal S, Siddique NA, Pandey K, Kumar N, Verma N, Singh VP, Sinha PK, Bhattacharya SK.
116	Positive response to sodium antimony gluconate administration in visceral leishmaniasis seropositive patients.	1991	http://www.ncbi.nlm.nih.gov/pubmed/24894783	1645929	Published	Complete		Chowdhury S, Haque F, al-Masum A, el Harith A, Karim E.
117	The response of Kenyan kala-azar to treatment with sodium stibogluconate.	1984	http://www.ncbi.nlm.nih.gov/pubmed/6329010	6329010	Published	Complete		Rees PH, Kager PA, Wellde BT, Hockmeyer WT.
118	Treatment of visceral leishmaniasis in south-eastern Nepal: decreasing efficacy of sodium stibogluconate and need for a policy to limit further decline.	2003	http://www.ncbi.nlm.nih.gov/pubmed/15228258	15228258	Published	Complete		Rijal S, Chappuis F, Singh R, Bovier PA, Acharya P, Karki BM, Das ML, Desjeux P, Loutan L, Koirala S.
119	A randomized comparison of classical mode of administration of amphotericin B with its newer modes of administration in kala-azar.	1998	http://www.ncbi.nlm.nih.gov/pubmed/11229246	11229246	Published	Complete		Thakur CP, Kumar P, Kumar N, Singh GN, Singh AK, Narain S.
120	A randomized clinical trial of low dosage combination of pentamidine and allopurinol in the treatment of antimony unresponsive cases of visceral leishmaniasis.	2001	http://www.ncbi.nlm.nih.gov/pubmed/11584934	11584934	Published	Complete		Das VN, Ranjan A, Sinha AN, Verma N, Lal CS, Gupta AK, Siddiqui NA, Kar SK.
121	Amphotericin B lipid complex in the management of antimony unresponsive Indian visceral leishmaniasis.	1999	http://www.ncbi.nlm.nih.gov/pubmed/10999086	10999086	Published	Complete		Sundar S, Goyal AK, Mandal AK, Makharia MK, Singh VP, Murray HW.
122	Changing response to diamidine compounds in cases of kala-azar unresponsive to antimonial.	1991	http://www.ncbi.nlm.nih.gov/pubmed/1938817	1938817	Published	Complete		Jha SN, Singh NK, Jha TK.
123	Combination therapy in Kala-azar.	1995	http://www.ncbi.nlm.nih.gov/pubmed/9081958	9081958	Published	Complete		Singh NK, Jha TK, Singh IJ, Jha S.
124	Experience with amphotericin B in sodium stibogluconate--unresponsive cases of visceral Leishmaniasis in north Bihar.	1994	http://www.ncbi.nlm.nih.gov/pubmed/7883660	7883660	Published	Complete		Giri OP, Singh AN.
125	Experience with roxithromycin in visceral leishmaniasis in north Bihar.	1996	http://www.ncbi.nlm.nih.gov/pubmed/9251373	9251373	Published	Complete		Lal SK, Lal R, Lal S, Lal R, Lal BN.
126	Treatment of visceral Leishmaniasis unresponsive to pentamidine with amphotericin B.	1994	http://www.ncbi.nlm.nih.gov/pubmed/7883659	7883659	Published	Complete		Giri OP.
127	Epidemiological, clinical and therapeutic features of Bihar kala-azar (including post kala-azar dermal leishmaniasis).	1984	http://www.ncbi.nlm.nih.gov/pubmed/6087515	6087515	Published	Complete		Thakur CP.
128	Fluconazole in visceral leishmaniasis.	1998		9707883	Published	Complete		Jha BB.
129	Failure of miltefosine treatment for visceral leishmaniasis in children and men in South-East Asia.	2014	http://www.ncbi.nlm.nih.gov/pubmed/24941345	24941345	Published	Complete		Ostyn B, Hasker E, Dorlo TP, Rijal S, Sundar S, Dujardin JC, Boelaert M.
130	Effectiveness and safety of liposomal amphotericin B for visceral leishmaniasis under routine program conditions in Bihar, India.	2010	http://www.ncbi.nlm.nih.gov/pubmed/20682882	20682882	Published	Complete		Sinha PK, Roddy P, Palma PP, Kociejowski A, Lima MA, Rabi Das VN, Gupta J, Kumar N, Mitra G, Saint-Sauveur JF, Seena S, Balasegaram M, ParreÃ±o F, Pandey K.
131	Unresponsiveness to AmBisome in some Sudanese patients with kala-azar.	2007	http://www.ncbi.nlm.nih.gov/pubmed/16730363	16730363	Published	Complete		Mueller M, Ritmeijer K, Balasegaram M, Koummuki Y, Santana MR, Davidson R.
132	Leishmania-HIV co-infection: clinical presentation and outcomes in an urban area in Brazil.	2014	http://www.ncbi.nlm.nih.gov/pubmed/24743472	24743472	Published	Complete		Cota GF, de Sousa MR, de Mendonça AL, Patrocinio A, Assunção LS, de Faria SR, Rabello A
133	Study of parasite kinetics with antileishmanial drugs using real-time quantitative PCR in Indian visceral leishmaniasis.	2011	http://www.ncbi.nlm.nih.gov/pubmed/21609983	21609983	Published	Complete		Sudarshan M, Weirather JL, Wilson ME, Sundar S.
134	Atovaquone alone or with fluconazole as oral therapy for Indian kala-azar.	1998	http://www.ncbi.nlm.nih.gov/pubmed/9675482	9675482	Published	Complete		Sundar S, Kumar P, Makharia M, Goyal A, Rogers M, Gibbs D, Murray H.
135	Maternal and perinatal outcomes of visceral leishmaniasis (kala-azar) treated with sodium stibogluconate in eastern Sudan.	2009	http://www.ncbi.nlm.nih.gov/pubmed/19766208	19766208	Published	Complete		Adam GK, Abdulla MA, Ahmed AA, Adam I.
136	Effect of meglumine antimoniate on the pancreas during treatment of visceral leishmaniasis in children.	2009	http://www.ncbi.nlm.nih.gov/pubmed/19478699	19478699	Published	Complete		Shahian M, Alborzi A.
137	Prospective evaluation and follow-up of European patients with visceral leishmaniasis and HIV-1 coinfection in the era of highly active antiretroviral therapy.	2000	http://www.ncbi.nlm.nih.gov/pubmed/11117648	11117648	Published	Complete		Villanueva JL, Alarcón A, Bernabeu-Wittel M, Cordero E, Prados D, Regordán C, Alvar J.
138	Observations on the effect of verapamil with sodium stibogluconate in kala azar.	1992	http://www.ncbi.nlm.nih.gov/pubmed/1323160	1323160	Published	Complete		Thakur CP, Kumar M.
139	Sodium antimony gluconate, amphotericin, and myocardial damage.	1998	http://www.ncbi.nlm.nih.gov/pubmed/9654264	9654264	Published	Complete		Thakur CP.
140	Short-Course Treatment Regimen of Indian Visceral Leishmaniasis with an Indian Liposomal Amphotericin B Preparation (Fungisomeâ„¢).	2016	http://www.ncbi.nlm.nih.gov/pubmed/26526926	26526926	Published	Complete	CTRI/2009/091/000764	Goswami RP, Goswami RP, Das S, Satpati A, Rahman M.
141	Effectiveness Study of Paromomycin IM Injection (PMIM) for the Treatment of Visceral Leishmaniasis (VL) in Bangladesh.	2015	http://www.ncbi.nlm.nih.gov/pubmed/26496648	26496648	Published	Complete	NCT01328457	Jamil KM, Haque R, Rahman R, Faiz MA, Bhuiyan AT, Kumar A, Hassan SM, Kelly H, Dhalaria P, Kochhar S, Desjeux P, Bhuiyan MA, Khan MM, Ghosh RS.
142	Single-dose indigenous liposomal amphotericin B in the treatment of Indian visceral leishmaniasis: a phase 2 study.	2015	http://www.ncbi.nlm.nih.gov/pubmed/25510715	25510715	Published	Complete	CTRI/2011/11/002145	Sundar S, Singh A, Rai M, Chakravarty J.
143	Efficacy and safety of amphotericin B emulsion versus liposomal formulation in Indian patients with visceral leishmaniasis: a randomized, open-label study.	2014	http://www.ncbi.nlm.nih.gov/pubmed/25233346	25233346	Published	Complete	NCT00876824	Sundar S, Pandey K, Thakur CP, Jha TK, Das VN, Verma N, Lal CS, Verma D, Alam S, Das P.
144	Efficacy and safety of single-dose liposomal amphotericin B for visceral leishmaniasis in a rural public hospital in Bangladesh: a feasibility study.	2014	http://www.ncbi.nlm.nih.gov/pubmed/25104636	25104636	Published	Complete	CTRN12612000367842	Mondal D, Alvar J, Hasnain MG, Hossain MS, Ghosh D, Huda MM, Nabi SG, Sundar S, Matlashewski G, Arana B.
145	The efficacy and safety of ketoconazole in visceral leishmaniasis.	1994	http://www.ncbi.nlm.nih.gov/pubmed/7835263	7835263	Published	Complete		Rashid JR, Wasunna KM, Gachihi GS, Nyakundi PM, Mbugua J, Kirigi G.
146	A randomized trial of AmBisome single therapy and combination of AmBisome and miltefosine for the treatment of Kala Azar in HIV positive patients in India				Not published	Active	CTRI/2015/05/005807	Pradeep Das
147	Single Dose Liposomal Amphotericin B for Visceral Leishmaniasis				Not published	Active	NCT01566552	Shyam Sundar
148	Efficacy Trial of Ambisome Given Alone and Ambisome Given in Combination With Miltefosine for the Treatment of VL HIV Positive Ethiopian Patients				Not published	Active	NCT02011958	Ermias Diro, Nathalie Strub-Wourgaft, Séverine Blesson
149	Pharmacokinetics/Safety of Miltefosine Allometric Dose for the Treatment of Visceral Leishmaniasis in Children in Eastern Africa				Not published	Active	NCT02431143	Rashid Juma
150	Rationalization of single dose 10 mg/kg/bw and 15 mg /kg/bw as compared to 5 mg/kg/bw for four days of Liposomal Amphotericin B with special reference to efficacy and safety profile for treatment of visceral leishmaniasis in Bihar, India				Not published	Active	CTRI/2010/091/000299	Prabhat Kumar Sinha
151	Liposomal amphotericin B for the treatment of Bangladeshi patients with visceral leishmaniasis				Not Published	Complete	ACTRN12609001029280	Mahmudur Rahman
152	Liposomal amphotericin B for the treatment of Nepalese patients with visceral leishmaniasis				Not Published	Complete	ACTRN12610000130066	Suman Rijal
153	A Prospective, Multicentric, Randomized, Two Arm, Open Label Phase III Study To Assess Efficacy And Safety Of Infusion Of Amphomul (Amphotericin B Emulsion) As Compared To AmBisome In Patients Of Visceral Leishmaniasis (Kala Azar)				Not Published	Complete	CTRI/2009/091/000058	Gautam Daftary
154	Amphotericin B to Treat Visceral Leishmaniasis in Brazilian Children				Not Published	Complete	NCT01032187	Myrlena RM Borges, Gustavo AS Romero
155	Clinical Trial to Assess the Safety and Efficacy of Sodium Stibogluconate (SSG) and AmBisome® Combination, Miltefosine and AmBisome® and Miltefosine Alone for the Treatment Visceral Leishmaniasis in Eastern Africa				Not Published	Complete	NCT01067443	Monique Wasunna
156	Phase III, Study of Three Short Course Combination Regimens (Ambisome®, Miltefosine, Paromomycin) Compared With AmBisome® Alone for the Treatment of Visceral Leishmaniasis in Bangladesh				Not Published	Complete	NCT01122771	Ridwanur Rahman
157	A Pilot Study for Capacity Building for a Multi-centre, Randomized Trial for Treatment of Kala Azar in Bangladesh				Not Published	Complete	NCT01240473	Kazi M Jamil
158	Miltefosine for Brazilian Visceral Leishmaniasis				Not published	Terminated	NCT00378495	Reynaldo Dietze
159	Efficacy and Safety Study of Drugs for Treatment of Visceral Leishmaniasis in Brazil				Not published	Terminated	NCT01310738	Carlos HN Costa, Dorcas L Costa, Ana LT Rabello, Silvio FG de Carvalho, Andrea L de Carvalho, Roque P de Almeida, Fabiana P Alves, Gustavo AS Romero, Robério D Leite
160	Trial to Determine Efficacy of Fexinidazole in Visceral Leihmaniasis Patients in Sudan				Not published	Terminated	NCT01980199	Ahmed M Musa, E. AG Khalil, Nathalie Strub-Wourgaft, Séverine Blesson
161	Immune Response of Visceral Leishmaniasis PatientsTreated With Antimonial Plus N-Acetylcysteine				Not published	Unknown	NCT01138956	Roque P Almeida, Enaldo V Melo, Angela M Silva
162	SCH708980 With and Without AmBisome for Visceral Leishmaniasis				Not published	Withdrawn	NCT01437020	Shyam Sundar, David Sacks

## Sheet: 1_StudyDesign
TrialsNo	StudyLabel	TrialsPhase	Trialdesign	PatientAllocation	StartDate	FollowUpDuration	Enrolment	PatientPerArm
1	Open label		Comparative	Randomized		6 Mon	580	290 per arm
2	Open label		Dose finding	Randomized		6 Mon	34	17 per arm
3	Open label		Comparative	Randomized		6 Mon	57	(1) 18 (2) 20 (3) 19
4	Open label		Single Group	Single Group		12 Mon	27	(1) 25 (2) 2
5	Open label	3	Comparative	Randomized	6/1/2008	6 Mon	634	(1) 157 (2) 160 (3) 158 (4) 159
6	Open label		Comparative	Randomized		6 Mon	22	11 per arm
7	Open label		Comparative	Randomized		9 Mon	180	90 per arm
8	Open label		Single Group	Single Group		6 Mon	12	12
9	Open label		Single Group	Single Group		0 Mon	23	23
10	Open label		Dose finding	Alternating assignment		6 Mon	120	30 per arm
11	Open label	2	Dose finding	Randomized	9/1/2006	9 Mon	226	(1) 45 (2) 46 (3) 45 (4) 45 (5) 45
12	Open label		Comparative	Randomized		6 Mon	398	(1) 299 (2) 99
13	Open label		Dose finding	Randomized		6 Mon	45	(1) 17 (2) 18 (3) 10
14	Open label	2	Comparative	Randomized	8/1/2006	6 Mon	61	(1) 41 (2) 20
15	Open label	2	Dose finding	Consecutive cohorts	2/1/2007	6 Mon	60	15 per arm
16	Open label		Dose finding	Consecutive cohorts		6 Mon	45	15 per arm
17	Open label		Dose finding	Randomized		6 Mon	54	18 per arm
18	Open label		Comparative	Randomized		12 Mon	89	(1) 44 (2) 45
19	Open label		Single Group	Single Group		12 Mon	10	10
20	Open label		Single Group	Single Group		22 Mon	17	17
21			Comparative	Unknown		6 Mon	120	(1) 60 (2) 60
22	Open label		Dose finding	Randomized		12 Mon	30	10 per arm
23	Open label		Comparative	Randomized		6 Mon	82	41 per arm
24	Open label		Dose finding	Randomized		6 Mon	95	(1) 12 (2) 61 (3) 12 (4) 12
25	Open label		Comparative	Randomized		6 Mon	150	(1) 50 (2) 52 (3) 48
26	Open label		Dose finding	Randomized		6 Mon	54	(1) 27 (2) 27
27	open label		Dose finding	Randomized		6 Mon	120	(1) 32 (2) 32 (3) 28 (4) 28
28	Open label		Single Group	Single Group	10/1/2007	6 Mon	135	135
29	Open label		Dose finding	Randomized		6 Mon	136	(1) 32 (2) 32 (3) 32 (4) 13 (5) 13 (6) 14
30	Open label		Dose finding	Randomized		6 Mon	405	135 per arm
31	Open label		Single Group	Single Group		6 Mon	938	938
32	Open label		Single Group	Single Group		6 Mon	300	300
33	Open label		Comparative	Randomized		6 Mon	153	51 per arm
34	Open label	Unknown	Dose finding	Randomized		6 Mon	1500	(1) 245 (2) 244 (3) 500 (4) 496
35	Open label		Dose finding	Unknown		6 Mon	120	60 per arm
36	Open label		Comparative	Alternating assignment		6 Mon	102	51 per arm
37	Open label		Dose finding	Randomized		6 Mon	288	96 per arm
38	Open label		Dose finding	Randomized		6 Mon	126	63 per arm
39	Open label		Dose finding	Randomized		6 Mon	312	(1) 104 (2) 104 (3) 104
40	Double blind		Comparative	Randomized		6 Mon	140	70 per arm
41	Open label		Dose finding	Alternating assignment		6 Mon	54	(1) 28 (2) 26
42	Open label		Dose finding	Consecutive cohorts		6 Mon	25	(1) 21 (2) 4
43	Open label		Dose finding	Randomized		6 Mon	80	40 per arm
44	Open label		Single Group	Single Group		6 Mon	80	80
45	Open label		Dose finding	Unknown		6 Mon	62	(1) 21 (2) 10 (3) 7 (4) 5 (5) 7
46	Open label		Dose finding	Unknown		12 Mon	32	(1) 4 (2) 13 (3) 15
47	Open label		Single Group	Single Group		6 Mon	567	567
48	Open label		Comparative	Alternating assignment		0 Mon	200	(1) 99 (2) 101
49	Open label		Comparative	Unknown		6 Mon	282	(1) 123 (2) 159
50	Open label		Comparative	Randomized		6 Mon	199	(1) 95 (2) 104
51	Open label		Dose finding	Randomized		6 Mon	312	104 each arm
52	Open label		Single Group	Single Group			82	82
53	Open label		Single Group	Single Group		6 Mon	320	320
54	Open label	3	Comparative	Randomized	11/1/2004	6 Mon	270	135 per arm
55	Open label		Comparative	Randomized		12 Mon	230	115 per arm
56	Open label		Single Group	Single Group		12 Mon	120	120
57	Open label	3	Comparative	Randomized	6/1/2003	6 Mon	666	(1) 165 (2) 501
58	Open label		Comparative	Unknown		12 Mon	65	(1) 29 (2) 23 (3) 13
59	Open label		Dose finding	Unknown		12 Mon	31	(1) 19 (2) 10 (3) 11
60	Open label		Dose finding	Consecutive cohorts		0 Mon	49	(1) 18 (2) 19 (3) 12
61	Double blind		Dose finding	Randomized		6 Mon	84	28 per group
62	Open label		Single Group	Single Group		6 Mon	309	309
63	Open label	3	Dose finding	Randomized	11/1/2004	6 Mon	42	(1) 21 (2) 21
64	Open label		Dose finding	Consecutive cohorts		12 Mon	16	(1) 4 (2) 4 (3) 8
65	Open label		Dose finding	Consecutive cohorts		12 Mon	22	(1) 4 (2) 6 (3) 6 (4) 5 (5) 1
66	Open label		Single Group	Single Group		6 Mon	977	977
67	Open label	4	Single Group	Single Group	10/1/2007	6 Mon	494	494
68	Open label		Single Group	Single Group		6 Mon	1132	1135
69	Open label		Comparative	Randomized		6 Mon	120	30 per arm
70	Open label		Dose finding	Randomized		6 Mon	371	(1) 45 (2) 46 (3) 48 (4) 49 (5) 47 (6) 47
71	Open label		Single Group	Single Group		0 Mon	210	210
72	Open label	2	Dose finding	Randomized	4/1/2009	6 Mon	124	(1) 21 (2) 40 (2) 63
73	Open label		Dose finding	Consecutive cohorts		12 Mon	88	(1) 13 (2) 42 (3) 32
74	Open label	3	Dose finding	Randomized	2/1/2008	6 Mon	329	(1) 217 (2) 112
75	Open label		Single Group	Single Group		6 Mon	70	70
76	Open label		Dose finding	Randomized		6 Mon	60
77	Open label		Single Group	Single Group		6 Mon	203
78	Open label	3	Comparative	Randomized	2/1/2008	6 Mon	412	(1) 304 (2) 108
79	Open label	3	Comparative	Randomized	11/1/2004	6 Mon	972	(1) 205 (2) 381 (3) 386
80	Open label		Dose finding	Randomized		12 Mon	104	(1) 38 (2) 29 (3) 37
81	Open label		Dose finding	Randomized		6 Mon	77	(1) 27 (2) 24 (3) 26
82	Open label		Dose finding	Consecutive cohorts		6 Mon	20
83	Open label		Dose finding	Randomized		6 Mon	91	(1) 46 (2) 45
84	Open label		Single Group	Single Group		12 Mon	10	10
85	Open label		Comparative	Unknown		6 Mon	53	(1) 11 (2) 19 (3) 23
86	Open label		Dose finding	Randomized		6 Mon	120	30 per arm
87	Open label		Single Group	Single Group		6 Mon	24	24
88	Open label		Dose finding	Consecutive cohorts		6 Mon	30	5 per arm
89	Open label		Single Group	Single Group		6 Mon	34	34
90	Open label		Dose finding	Randomized	6/1/2008	6 Mon	25	(1) 5 (2) 10 (3) 10
91	Open label		Comparative	Randomized		6 Mon	516	(1) 245 (2) 271
92	Open label		Comparative	Randomized		6 Mon	120	60 per arm
93	Open label		Comparative	Randomized		12 Mon	80	(1) 40 (2) 40
94	Open label		Single Group	Single Group		6 Mon	169
95	Open label		Dose finding	Randomized		12 Mon	30	(1) 10 (2) 10 (3) 10
96	Open label		Dose finding	Consecutive cohorts		6 Mon	87	unclear
97	Open label		Single Group	Single Group		6 Mon	71	71
98	Open label		Comparative	Randomized		6 Mon	150	(1) 75 (2) 75
99	Open label		Single Group	Single Group			10
100	Open label		Single Group	Single Group			32
101	Open label		Dose finding	Randomized		6 Mon	605	(1) 302 (2) 303
102	Open label		Dose finding	Consecutive cohorts			29	29
103	Open label		Single Group	Single Group		6 Mon	50	50
104	Open label		Single Group	Single Group		6 Mon	80	80
105	Open label		Single Group	Single Group		6 Mon	64	64
106	Open label		Comparative	Randomized		6 Mon	125	(1,2) 64 (3,4) 61
107	Open label		Dose finding	Alternating assignment		6 Mon	39	(1) 21 (2) 18
108	Open label		Dose finding	Randomized		6 Mon	75	25 per arm
109	Open label		Dose finding	Alternating assignment		12 Mon	106	(1) 11 (2) 13 (3) 66 (4) 16
110	Open label		Single Group	Single Group		6 Mon	41
111	Open label		Single Group	Single Group		0 Mon	32	32
112	unknown		Comparative	Unknown			16	(1) 7 (2) 9
113	Open label		Single Group	Single Group		6 Mon	32	32
114	Open label		Single Group	Single Group		6 Mon	15	15
115	Open label		Single Group	Single Group		6 Mon	182	182
116	Open label		Single Group	Single Group		12 Mon	1273	1273
117	Open label		Single Group	Single Group		6 Mon	16	16
118	Open label		Single Group	Single Group		6 Mon	120	120
119	Open label		Dose finding	Randomized		6 Mon	130	65 per arm
120	Open label		Comparative	Randomized		6 Mon	158	(1) 80 (2) 78
121	Open label		Dose finding	Randomized		6 Mon	58	(1) 28 (2) 30
122	Open label		Comparative	Non-randomised		12 Mon	240	(1) 175 (2) 65
123			Comparative	Unknown			128	32 per arm
124	Open label		Single Group	Single Group		12 Mon	100	100
125			Single Group	Single Group		6 Mon	54	54
126	Open label		Single Group	Single Group		12 Mon	25	25
127			Comparative	Unknown		12 Mon	750	(1) 658 (2) 92
128	Open label		Single Group	Single Group		6 Mon	20	20
129	Open label		Single Group	Single Group		12 Mon	1016	1016
130	Open label		Single Group	Single Group		6 Mon	251	251
131	Open label		Single Group	Single Group		0 Mon	64	64
132	Open label		Comparative	Non-randomised		6 Mon	90	(1) 12 (2) 53 (3) 25
133	Open label		Single Group	Single Group		6 Mon	46	(1) 13, (2) 33
134	Open label		Comparative	Consecutive cohorts		6 Mon	28	(1) 15 (2) 13
135	Open label		Single Group	Single Group		12 Mon	42	42
136	Open label		Single Group	Single Group		6 Mon	20	20
137	Open label		Comparative	Non-randomised		6 Mon	30	(1) 23 (2) 3 (3) 3 (1) 1
138	Open label		Comparative	Randomized		6 Mon	40	(1) 10 (2) 10 (3) 10 (4) 10
139	Open label		Single Group	Single Group			75	75
140	Open label	Unknown	Comparative	Randomized	6/1/2008	6 Mon	120	(1) 60 (2) 60
141	Open label	Unknown	Single Group	Single Group	2/1/2011	6 Mon	120	120
142	Open label	2	Dose finding	Consecutive cohorts	12/12/11	6 Mon	60	(1) 30 (2) 30
143	Open label	3	Comparative	Randomized	7/1/2009	6 Mon	500	(1) 376 (2) 124
144	Open label	4	Single Group	Single Group	3/12/2012	6 Mon	300	300
145	Open label		Single Group	Single Group			7	7
146		3	Randomized		7/22/2015		112
147		4	Single group assignment		6/1/2014		1300
148		3	Randomized		7/1/2014		132
149		2	Single Group Assignment		5/1/2015		30
150		2 or 3	Nonrandomised trial		3/3/2010		180
151		2 or 3	Single Arm Trial		2/1/2010		35
152		2 or 3	Single Arm Trial		2/18/2010		35
153		3	Nonrandomised trial		4/1/2010
154		4	Randomized		10/1/2007		101
155		2	Randomized		3/1/2010		183
156		3	Randomized		5/1/2010		602
157		Unknown	Single group assignment		4/1/2007		200
158		1 or 2	Single Group Assignment		4/1/2005		80
159		4	Randomized		2/1/2011		380
160		2	Single Group Assignment		11/1/2013		66
161		Unknown	Randomized		4/1/2010		40
162		2			2011-12-12		0

## Sheet: 2_Location
			(Regional Enrolment)
TrialsNo	Country	Region	India Subcontinent	Eastern Africa	South America	Mediterranean	Asia	Multi-Regional
1	Ethiopia	Eastern Africa		580
2	India	India Subcontinent	34
3	Spain	Mediterranean				57
4	India	India Subcontinent	27
5	India	India Subcontinent	634
6	India	India Subcontinent	22
7	India	India Subcontinent	180
8	Italy	Mediterranean				12
9	Ethiopia	Eastern Africa		23
10	India	India Subcontinent	120
11	India	India Subcontinent	226
12	India	India Subcontinent	398
13	India	India Subcontinent	45
14	India	India Subcontinent	61
15	India	India Subcontinent	60
16	India	India Subcontinent	45
17	India	India Subcontinent	54
18	Spain	Mediterranean				89
19	Sicily (5) , Italy (2), Portugal (1), Tunisia (1), France (1)	Multi-Regional						10
20	Italy	Mediterranean				17
21	India	India Subcontinent	120
22	Kenya	Eastern Africa		30
23	India	India Subcontinent	82
24	Kenya	Eastern Africa		95
25	India	India Subcontinent	150
26	Nepal	India Subcontinent	54
27	India	India Subcontinent	120
28	India	India Subcontinent	135
29	India	India Subcontinent	136
30	India	India Subcontinent	405
31	India	India Subcontinent	938
32	India	India Subcontinent	300
33	India	India Subcontinent	153
34	India	India Subcontinent	1500
35	India	India Subcontinent	120
36	Kenya	Eastern Africa		102
37	India	India Subcontinent	288
38	India	India Subcontinent	126
39	India	India Subcontinent	312
40	India	India Subcontinent	140
41	Kenya	Eastern Africa		54
42	India	India Subcontinent	25
43	India	India Subcontinent	80
44	India	India Subcontinent	80
45	India	India Subcontinent	62
46	Brazil	South America			32
47	India	India Subcontinent	567
48	Sudan	Eastern Africa		200
49	India	India Subcontinent	282
50	Ethiopia	Eastern Africa		199
51	India	India Subcontinent	312
52	India	India Subcontinent	82
53	India	India Subcontinent	320
54	Ethiopia, Sudan, Kenya	Eastern Africa		270
55	India	India Subcontinent	230
56	Nepal	India Subcontinent	120
57	India	India Subcontinent	666
58	Kenya	Eastern Africa		65
59	Italy	Mediterranean				31
60	Sudan	Eastern Africa		49
61	India	India Subcontinent	84
62	India	India Subcontinent	309
63	Sudan	Eastern Africa		42
64	Kenya	Eastern Africa		16
65	Brazil	South America			22
66	Bangladesh	India Subcontinent	977
67	India	India Subcontinent	494
68	India	India Subcontinent	1132
69	India	India Subcontinent	120
70	India	India Subcontinent	371
71	Uganda	Eastern Africa		210
72	Ethiopia, Sudan	Eastern Africa		124
73	Italy	Mediterranean				88
74	India	India Subcontinent	329
75	India	India Subcontinent	70
76	India	India Subcontinent	60
77	India	India Subcontinent	203
78	India	India Subcontinent	412
79	Uganda, Ethiopia, Sudan, Kenya	Eastern Africa		972
80	Sudan	Eastern Africa		104
81	India	India Subcontinent	77
82	Brazil	South America			20
83	India	India Subcontinent	91
84	Brazil	South America			10
85	Kenya	Eastern Africa		53
86	India	India Subcontinent	120
87	India	India Subcontinent	24
88	India	India Subcontinent	30
89	India	India Subcontinent	34
90	India	India Subcontinent	25
91	Sudan	Eastern Africa		516
92	India	India Subcontinent	120
93	India	India Subcontinent	80
94	Nepal	India Subcontinent	169
95	India	India Subcontinent	30
96	Brazil (32), India (25), and Kenya (30)	Multi-Regional						87
97	India	India Subcontinent	71
98	India	India Subcontinent	150
99	India	India Subcontinent	10
100	Spain	Mediterranean				32
101	India	India Subcontinent	605
102	India	India Subcontinent	29
103	India	India Subcontinent	50
104	India	India Subcontinent	80
105	India	India Subcontinent	64
106	India	India Subcontinent	125
107	India	India Subcontinent	39
108	India	India Subcontinent	75
109	Italy	Mediterranean				106
110	Greece	Mediterranean				41
111	Yemen	Central Asia					32
112	Saudi arabia	Central Asia					16
113	India	India Subcontinent	32
114	India	India Subcontinent	15
115	India	India Subcontinent	182
116	Bangladesh	India Subcontinent	1273
117	Kenya	Eastern Africa		16
118	Nepal	India Subcontinent	120
119	India	India Subcontinent	130
120	India	India Subcontinent	158
121	India	India Subcontinent	58
122	India	India Subcontinent	240
123	India	India Subcontinent	128
124	India	India Subcontinent	100
125	India	India Subcontinent	54
126	India	India Subcontinent	25
127	India	India Subcontinent	750
128	India	India Subcontinent	20
129	India, Nepal	India Subcontinent	1016
130	India	India Subcontinent	251
131	Sudan	Eastern Africa		64
132	Brazil	South America			90
133	India	India Subcontinent	46
134	India	India Subcontinent	28
135	Sudan	Eastern Africa		42
136	Iran	Central Asia					20
137	Spain	Mediterranean				30
138	India	India Subcontinent	40
139	India	India Subcontinent	75
140	India	India Subcontinent	120
141	Bangladesh	India Subcontinent	120
142	India	India Subcontinent	60
143	India	India Subcontinent	500
144	Bangladesh	India Subcontinent	300
145	Kenya	Eastern Africa		7
146	India	India Subcontinent	112
147	India	India Subcontinent	1300
148	Ethiopia	Eastern Africa		132
149	Kenya and Uganda	Eastern Africa		30
150	India	India Subcontinent	180
151	Bangladesh	India Subcontinent	35
152	Nepal	India Subcontinent	35
153	Nepal	India Subcontinent
154	Brazil	South America			101
155	Kenya and Sudan	Eastern Africa		183
156	Bangladesh	India Subcontinent	602
157	Bangladesh	India Subcontinent	200
158	Brazil	South America			80
159	Brazil	South America			380
160	Sudan	Eastern Africa		66
161	Brazil	South America			40
162	India	India Subcontinent	0

## Sheet: 3_Outcome
TrialsNo	TestOfCure	ParasitologyWithinOneMonthOfEOT	ParasitologyTestAtEndOfFollowup	FollowUpDuration
1	Spleen/lymph	Yes	No	6 Mon
2	Spleen	Yes	No	6 Mon
3	Spleen/bone/liver	Partial	Bone	6 Mon
4	Spleen/bone	Yes	Spleen/bone	12 Mon
5	Spleen/bone	Yes	No	6 Mon
6	Spleen	Yes	No	6 Mon
7	Spleen/bone	Yes	Bone	9 Mon
8	Bone	Yes	No	6 Mon
9	Spleen/bone/lymph	Yes	No	0 Mon
10	Spleen	Yes	No	6 Mon
11	Spleen	Yes	No	9 Mon
12	Spleen	Yes	No	6 Mon
13	Spleen	Yes	No	6 Mon
14	Spleen/bone	Yes	No	6 Mon
15	Spleen	Yes	No	6 Mon
16	Spleen	Yes	No	6 Mon
17	Spleen	Yes	No	6 Mon
18	Bone	Yes	Bone	12 Mon
19	Bone	Yes	No	12 Mon
20	Unknown	Unknown	No	22 Mon
21	Spleen	Yes	Spleen	6 Mon
22	Spleen	Yes	No	12 Mon
23	Spleen/bone	Yes	No	6 Mon
24	Spleen	Yes	Spleen	6 Mon
25	Spleen/bone	Yes	No	6 Mon
26	Bone	No	No	6 Mon
27	Spleen	Yes	No	6 Mon
28	Spleen	Yes	Spleen	6 Mon
29	Spleen	Yes	No	6 Mon
30	Spleen	Yes	No	6 Mon
31	Spleen	Yes	No	6 Mon
32	Spleen	Yes	No	6 Mon
33	Spleen	Yes	No	6 Mon
34	Spleen	Yes	No	6 Mon
35	Spleen/bone	Yes	Spleen/bone	6 Mon
36	Spleen	Yes	No	6 Mon
37	Spleen/bone	Yes	No	6 Mon
38	Spleen/bone	Yes	Bone	6 Mon
39	Spleen	Yes	No	6 Mon
40	Spleen/bone	Yes	Spleen/bone	6 Mon
41	Spleen	Yes	No	6 Mon
42	Spleen	Yes	No	6 Mon
43	Spleen	Yes	No	6 Mon
44	Spleen	Yes	Spleen	6 Mon
45	Spleen/bone	Yes	No	6 Mon
46	Spleen/bone	Yes	No	12 Mon
47	Spleen	Yes	No	6 Mon
48	Spleen/bone/lymph	Yes	No	0 Mon
49	Spleen/bone	Yes	No	6 Mon
50	Spleen	Partial	No	6 Mon
51	Spleen/bone	Yes	Bone	6 Mon
52	Bone	Yes	Unknown
53	Spleen/bone	Yes	No	6 Mon
54	Spleen/bone/lymph	Yes	Spleen/bone/lymph	6 Mon
55	Spleen	Yes	No	12 Mon
56	Bone	Yes	No	12 Mon
57	Spleen/bone	Yes	No	6 Mon
58	Spleen	Yes	Spleen	12 Mon
59	Spleen/bone	Yes	No	12 Mon
60	Spleen/lymph	Yes	No	0 Mon
61	Spleen/bone	Yes	No	6 Mon
62	Spleen/bone	Yes	No	6 Mon
63	Bone	Yes	Bone	6 Mon
64	Spleen	Yes	No	12 Mon
65	Spleen	Yes	No	12 Mon
66	No	No	No	6 Mon
67	Spleen/bone	Partial	No	6 Mon
68	Spleen	Yes	No	6 Mon
69	Spleen/bone	Yes	Spleen/bone	6 Mon
70	Spleen/bone	Yes	Bone	6 Mon
71	Partial	Partial	No	0 Mon
72	Spleen/bone/lymph	Yes	No	6 Mon
73	Bone	Yes	No	12 Mon
74	Spleen	Yes	No	6 Mon
75	Spleen	Yes	No	6 Mon
76	Spleen	Yes	Bone	6 Mon
77	Spleen/bone	Yes	No	6 Mon
78	Spleen	Yes	No	6 Mon
79	Spleen/bone/lymph	Yes	Spleen/bone/lymph	6 Mon
80	Spleen/bone/lymph	Yes	Bone	12 Mon
81	Spleen	Yes	Bone	6 Mon
82	Bone	Yes	No	6 Mon
83	Spleen	Yes	No	6 Mon
84	Bone	Yes	No	12 Mon
85	Spleen	Yes	No	6 Mon
86	Spleen/bone	Yes	Spleen/bone	6 Mon
87	Spleen/bone	Yes	Spleen/bone	6 Mon
88	Spleen	Yes	Bone	6 Mon
89	Spleen	Yes	No	6 Mon
90	No	No	No	6 Mon
91	Spleen/lymph	Yes	No	6 Mon
92	Bone	Yes	No	6 Mon
93	Bone	Yes	No	12 Mon
94	Spleen/bone	Yes	Spleen/bone	6 Mon
95	Spleen/bone	Yes	Spleen/bone	12 Mon
96	Spleen	Yes	No	6 Mon
97	Spleen/bone	Yes	No	6 Mon
98	Spleen/bone	Yes	Bone	6 Mon
99	Unknown	Unknown	Unknown
100	Unknown	Unknown	Unknown
101	Bone	Yes	Bone	6 Mon
102	Unknown	Unknown	No
103	Spleen/bone	Yes	Spleen/bone	6 Mon
104	Spleen	Yes	No	6 Mon
105	Spleen	Yes	No	6 Mon
106	Spleen	Yes	No	6 Mon
107	Spleen	Yes	No	6 Mon
108	No	No	No	6 Mon
109	Bone	Yes	No	12 Mon
110	Bone	Yes	No	6 Mon
111	Spleen/bone	Yes	No	0 Mon
112	No	No	No
113	Spleen	Yes	No	6 Mon
114	Bone	Yes	No	6 Mon
115	Spleen/bone	Yes	No	6 Mon
116	Bone	No	No	12 Mon
117	Spleen	Yes	No	6 Mon
118	Spleen/bone	Yes	Spleen/bone	6 Mon
119	Spleen	Yes	No	6 Mon
120	Spleen/bone	Yes	Bone	6 Mon
121	Spleen	Yes	Bone	6 Mon
122	Spleen/bone	Yes	No	12 Mon
123	Unknown	Unknown	Unknown
124	Spleen/bone	Yes	Bone	12 Mon
125	Spleen/bone	Yes	Spleen/bone	6 Mon
126	Spleen/bone	Yes	Bone	12 Mon
127	Bone	No	No	12 Mon
128	Bone	Yes	No	6 Mon
129	No	No	No	12 Mon
130	No	No	No	6 Mon
131	Lymph	Yes	No	0 Mon
132	No	No	No	6 Mon
133	No	No	No	6 Mon
134	Spleen	Yes	Bone	6 Mon
135	No	No	No	12 Mon
136	Unknown	Unknown	No	6 Mon
137	Bone	Yes	No	6 Mon
138	Spleen/bone	Yes	Bone	6 Mon
139	Unknown	Unknown	Unknown
140	Spleen/bone	Yes	No	6 Mon
141	No	No	No	6 Mon
142	Spleen/bone	Yes	No	6 Mon
143	Spleen/bone	Yes	No	6 Mon
144	No	No	No	6 Mon
145	Spleen	Yes	Unknown
146
147
148
149
150
151
152
153
154
155
156
157
158
159
160
161
162

## Sheet: 4_Participants
TrialsNo	Age	ApproximateAge	Men	Women	HIVConinfection
1	15<	12<	580	0	Partial
2	12-60 y	12<	28	6	No
3	18<	12<	48	9	Yes
4	17 - 41 y	12<	21	6	No
5	18-60 y	12<	422	212	No
6	17<	12<	18	4	No
7	12<	12<			No
8	22-73 y	12<	8	4	No
9	20-47 y	12<	22	1	Yes
10	12-50 y	12<	85	35	No
11	12-65 y	12<	138	88	No
12	12<	12<	269	129	No
13	14<	12<	33	12	No
14	16-50 y	12<	36	25	No
15	18-65 y	12<	41	19	No
16	12-65 y	12<	31	14	No
17	12-65 y	12<	38	16	No
18	19-64 y	12<	76	13	Yes
19	25-43 y	12<	9	1	Yes
20	Adults	12<			Yes
21	6-68 y	All	92	28	No
22	2-36 y	All	20	10	No
23	6-60 y	All	53	29	No
24	6-47 y	All	71	24	No
25	6-50 y	All	115	35	No
26	6-62 y	All	35	19	No
27	5-64 y	All	87	33	No
28	2-65 y	All	76	59	No
29	5-67 y	All			No
30	2-60 y	All	251	154	No
31	9 m - 80 y	All	756	182	No
32	9 m - 68 y	All	212	88	No
33	1-60 y	All	106	47	No
34	2-65 y	All	934	566	No
35	2-40 y	All	92	28	No
36	2-40 y	All	72	30	No
37	3-52 y	All	222	66	No
38	9-42 y	All	104	22	No
39	2-60 y	All	228	84	No
40	5-66 y	All	110	30	No
41	Adults and children	All	37	17	No
42	5-65 y	All			No
43	3-46 y	All			No
44	6-60 y	All	67	13	No
45	2- 55 y	All	43	19	No
46	3-26 y	All	20	12	No
47	6-70 y	All	333	234	No
48	4 m - 65 y	All	104	96	No
49	6-68 y	All	183	99	No
50	Adults and children	All	180	19	Partial
51	1.5-56 y	All	226	86	No
52	Unknown	All			No
53	1-70 y	All	226	94	No
54	4-60 y	All	205	65	Partial
55	5-55 y	All	170	60	No
56	>2	All	74	46	Partial
57	5-55 y	All	416	250	No
58	Adults and children	All	51	14	No
59	7 m - 73 y	All	17	14	Partial
60	0.5-70 y	All	27	22	No
61	8-29 y	All	49	35	No
62	4-58 y	All	168	141	No
63	4-60 y	All	35	7	No
64	10-30 y	All			No
65	6-50 y	All	18	4	No
66	2-65 y	All	612	365	No
67	2-55 y	All	304	190	No
68	2-65 y	All	724	408	No
69	6-50 y	All	83	37	No
70	6-45 y	All	282	89	No
71	Adults and children	All	154	56	No
72	4 <	All	102	22	No
73	5 m - 82 y	All			No
74	5-55 y	All			No
75	5-65 y	All	51	19	No
76	5-65 y	All	45	15	No
77	2-63 y	All			No
78	2-65 y	All	249	163	No
79	4-60 y	All	679	293	Partial
80	2-50 y	All	56	48	No
81	5-65 y	All	47	30	No
82	1-57 y	All	14	6	No
83	Adults and children	All	59	32	No
84	1.5-40 y	All	6	4	No
85	3-36 y	All	37	16	No
86	6-50 y	All			No
87	1.5-65 y	All	17	7	No
88	4-65 y	All	30	0	No
89	5-50 y	All	25	9	No
90	All ages	All	17	8	No
91	Average only	Unknown	310	206	No
92	Average only	Unknown	95	25	No
93	Average only	Unknown	70	10	No
94	Average only	Unknown	94	75	No
95	Average only	Unknown	23	7	No
96	Average only	Unknown			No
97	Average only	Unknown	42	29	No
98	Average only	Unknown	106	44	No
99	Average only	Unknown	5	5	No
100	7 m - 7 y	<18			No
101	<14	<18			No
102	10-177 m	<18	15	14	No
103	9 m to 10 y	<18			No
104	2-11 y	<18	45	35	No
105	1-14 y	<18	38	26	No
106	1-14 y	<18	70	55	No
107	<12	<18	23	16	No
108	Chidren	<18			No
109	3-14 y	<18	55	51	No
110	<15	<18	22	19	No
111	12-144 months	<18	17	15	No
112	Unknown	Unknown			No
113	Average only	Unknown	28	4	No
114	Average only	Unknown	10	5	No
115	Unknown	Unknown			No
116	Unknown	Unknown	825	448	No
117	Unknown	Unknown	12	4	No
118	Unknown	Unknown	74	46	No
119	3.5-55 y	All	98	32	No
120	6-55 y	All	116	42	No
121	Average only	Unknown	38	20	No
122	Average only	Unknown	143	97	No
123	Unknown	Unknown			No
124	18-60 y	12<	69	31	No
125	Unknown	Unknown			No
126	17-49 y	12<	21	4	No
127		All	635	115	No
128	5-15 y	<18	15	5	No
129		All			No
130	2-65 y	All	146	105	No
131	1-35 y	All	38	26	Partial
132	14-68 y	12<	72	18	Partial
133	6-55 y	12<			No
134	5-58 y	All	22	6	No
135	Unknown	Unknown	0	42	No
136	4.5–48 m	<18	15	5	No
137	Unknown	Unknown			Yes
138	12 <	12<	28	12	No
139	Unknown	Unknown			No
140	All ages	All	60	60	No
141	5-50 y	All	70	50	No
142	12-60 Y	All	30	30	No
143	5-62 y	All	304	196	No
144	>5	All	189	111	No
145	Unknown	Unknown			No
146	18-80 y
147	>5 y
148	18-60 y
149	4-12 y
150	8-60 y
151	2-65 y
152	2-65 y
153	2-65 y
154	0.5-12 y
155	7-60 y
156	5-60 y
157	5-64 y
158	2-65 y
159	0.5-50 y
160	15-60 y
161	2-50 y
162	12-60 y

## Sheet: 5_Treatment
					(Number of patients per drug category)
TrialsNo	Doses	Drugs	Enrolment	PatientPerArm	Pentavalent Antimonial	Amphotericin B	Amphotericin B dispersion	Amphotericin B deoxycholate	Miltefosine	Paromomycin	Pentamidine	Fexinidazole	Others
1	(1) 20 mg/kg/day for 30 days (2) 100 mg/day for 28 days (all patients weighed over 25 kg)	(1) sodium stibogluconate (2) miltefosine	580	290 per arm	290				290
2	(1) 15 mg/kg single dose (2) 1 mg/kg/day, 20 days	(1) ambisome (2) amphotericin b deoxycholate	34	17 per arm		17		17
3	(1) 3 mg/kg/day, 5 days, (2) 3 mg/kg/day 10 days (3) 20 mg Sb(V)/kg/day, 28 days	(1) amphotericin b lipid complex (abelcet) (2) amphotericin b lipid complex (abelcet) (3) meglumine antimonate	57	(1) 18 (2) 20 (3) 19		38							19
4	(1) 0.5 mg/kg/alternate days for 21 days, (2) 0.5 mg/kg/alternate days for 31 infusions	amphotericin b	27	(1) 25 (2) 2		27
5	(1) 1 mg/kg/alternate days for 30 days (2) Ambisome (single dose 5 mg/kg)+ Miltefosine (standard dose) 7 days (3) Ambisome 5 mg/kg single dose + Paromomycin 15mg/kg/day for 10 days (4) Miltefosine (standard dose) for 10 days and Paromomycin 15mg/kg/day for 10 days	(1) amphotericin b deoxycholate (2) liposomal amphotericin b (ambisome) + miltefosine (3) liposomal amphotericin b (ambisome) and paromomycin (4) miltefosine and paromomycin	634	(1) 157 (2) 160 (3) 158 (4) 159				157	319	317
6	(1) 1 mg/kg/day for 20 days, (2) 1 mg/kg/day for 20 days,	(1) amphotericin b deoxycholate (2) amphotericin b deoxycholate with intralipid	22	11 per arm				22
7	(1) 20 mg/kg/day up to a maximum of 850 mg/day for 4 weeks (2) 600 mg/day in 3 divided doses for 4 weeks	(1) sodium antimony gluconate (2) ketoconazole	180	90 per arm	90								90
8	2 mg/kg/d for 7 days	amphotericin b coloidal dispersion (amphocil)	12	12			12
9	20mk/kg/day for 28 days	sodium stibogluconate	23	23	23
10	(1) 50 mg/day for 6 weeks (2) 50 mg/day for one week then 100 mg/day 3 weeks (3) 100 mg/day for 4 weeks (4) 100 mg/day for 1 week then 150 mg/day for 3 weeks.	miltefosine	120	30 per arm					120
11	(1) 5 mg/kg of L-AmB (2) 5 mg/kg of L-AmB then miltefosine for 10 days (3) 5 mg/kg of L-AmB then miltefosine for 14 days (4) 3.75 mg/kg of L-AmB then miltefosine for 14 days (5) 5 mg/kg of L-AmB then miltefosine for 7 days	(1) liposomal amphotericin b (ambisome), (2) liposomal amphotericin b (ambisome) and miltefosine, (3) liposomal amphotericin b (ambisome) and miltefosine, (4) liposomal amphotericin b (ambisome) and miltefosine, (5) liposomal amphotericin b (ambisome) and miltefosine	226	(1) 45 (2) 46 (3) 45 (4) 45 (5) 45		181			136
12	(1) 50 or 100 mg/day, 28 days (2) 1mg/kg/alternate days for 15 doses	miltefosine	398	(1) 299 (2) 99					398
13	(1) 100 mg/day for 28 days (2) 150 mg/day for 28 days (3) 200 mg/day for 28 days	miltefosine	45	(1) 17 (2) 18 (3) 10					45
14	(1) 2 mg/kg/day, once a day, for 21 days (2) 1 mg/kg, every other day, for 30 days	(1) sitamaquine (2) amphotericin b	61	(1) 41 (2) 20		20							41
15	(1) 7.5 mg/kg on day 1 and 3 (2) 10 mg/kg on day 1 and 5 mg/kg on day 3 (3) 12.5 mg/kg on day 1 and 2.5 mg/kg on day 3 (4) 15 mg/kg in a single dose administration on day 1	amphotericin b fat emulsion (amphomul)	60	15 per arm		60
16	(1) 3 mg/kg/day for 3 consecutive days (2) 4 mg/kg/day for 3 consecutive days (3) 5 mg/kg/day for 3 consecutive days	amphotericin b lipid emulsion (able)	45	15 per arm		60
17	(1) 50 mg twice daily for 14 days (2) 50 mg twice daily for 21 days (3) 50 mg twice daily for 28 days	miltefosine	54	18 per arm					54
18	(1) 20 mgSb/kg/day, 28 days (2) 0.7mg/kg/day, 28 days	(1) meglumine antimoniate, (2) amphotericin b	89	(1) 44 (2) 45		45							44
19	4 mg/kg on days 1,2,3,4,5,10,17,24,31,38	liposomal amphoteracin b (ambisome)	10	10		10
20	4 mg/kg on days 1-5, 10, 17, 24, 31, and 38;	liposomal amphoteracin b (ambisome)	17	17		17
21	(1) 20 mg/kg/day for 28 days (2) 1mg/kg/day for 20 days	(1) sodium stibogluconate (2) amphotericin b	120	(1) 60 (2) 60	60	60
22	(1) 10mg/kg/day for 31 days (2) 10mg/kg/12h for 15 days (3) 10mg/kg/8h for 10 days	sodium stibogluconate	30	10 per arm	10
23	(1) 1 mg/kg/alternate days, 15 doses (2) 4 mg/kg bodyalternate days, 15 doses	(1) amphoteracin b deoxycholate (2) pentamidine	82	41 per arm				41			41
24	(1) 1.75 mg/kg/day (2) 2.0 mg/kg/day (3) 2.5 mg/kg/day (4) 3.0 mg/kg/day for 28 days	sitamaquine	95	(1) 12 (2) 61 (3) 12 (4) 12									95
25	(1) 20mg/kg/day for 30 days (2) 12 mg/kg/day PM and 20 mg/kg/day ssg 21 days (3) 18 mg/kg/day PM and 20 mg/kg/day ssg 21 days	(1) sodium stibogluconate (2) sodium stibogluconate + paromomycin (3) sodium stibogluconate + paromomycin	150	(1) 50 (2) 52 (3) 48	150					100
26	(1) 20 mg/kg/day for 20 days (2) 20 mg/kg/day for 30 days	sodium stibogluconate	54	(1) 27 (2) 27	57
27	(1) 1.5 mg/kg/day for 28 days (2) 1.75 mg/kg/day for 28 days (3) 2.0 mg/kg/day for 28 days (4) 2.5 mg/kg/day for 28 days	sitamaquine	120	(1) 32 (2) 32 (3) 28 (4) 28									120
28	Ambisome 5mg/kg, day 1, Miltefosine 14 days, 50 mg for <25kg, 100 mg for >25 kg	liposomal amphoteracin b (ambisome) and miltefosine	135	135		135			135
29	Paromomycin at 12 (cohorts 1-3) or 6 (cohorts 4-6) mg/kg/day and SSG at 20, ((cohorts 1,4) 10 ((cohorts 2,5) or 5 ((cohorts 3,6) mg/kg/day for 20 days	paromomycin and sodium stibogluconate	136	(1) 32 (2) 32 (3) 32 (4) 13 (5) 13 (6) 14	136					136
30	(1) 7.5mg/kg (2) 10mg/kg (3) 15mg/kg over 6 days	amphotericin b colloidal dispersion (amphocil)	405	135 per arm			405
31	1 mg/kg/day for 20 days	amphotericin b deoxycholate	938	938				938
32	1 mg/kg/alternate days for 40 days.	amphoteracin b	300	300		300
33	(1) 1 mg/kg on alternate days, 30 days (2) 2 mg/kg/day, 5 days (3) 2 mg/kg/day, 5 days	(1) amphotericin b deoxycholate (2) liposomal amphoteracin b (ambisome) (3) amphotericin b lipid complex (abelcet)	153	51 per arm		51		51					51
34	(1) 0.75 mg/kg/alternate day for 15 doses (2) or 1.0 mg/kg/alterante day for 15 doses (3) 0.75 mg/kg/day for 15 doses (4) or 1.0 mg/kg/day for 15 doses	amphotericin b deoxycholate	1500	(1) 245 (2) 244 (3) 500 (4) 496				1500
35	(1) 0.05, 0.10, 0.25, 0.50 and 1.0 mg/kg body weight on days 1, 2, 3, 4, and > 4, respectively up to a total of 20 mg/kg (2) 1 mg/kg/day up to 20mg/kg total	amphotericin b	120	60 per arm		120
36	(1) 20mk/kg/day for 30 days (2) 20mk/kg/day for 30 days	(1) sodium stibogluconate (generic) (2) sodium stibogluconate (pentostam)	102	51 per arm	102
37	(1) 1 mg/kg/day for 20 days (2) 0.75 mg/kg/day for 20 days (3) 0.5 mg/kg/day for 20 days	amphotericin b deoxycholate	288	96 per arm				288
38	(1) 600 mg/day (age >=12) and 20 mg/kg/day (<12) for 20 days (2) 600 mg/day (age >=12) and 20 mg/kg/day (<12) for 20 days and more if necessary	sodium stibogluconate	126	63 per arm	126
39	(1) 4 mg/kg three times a weeks until spleen aspirates clear (2) SSG 20mg/kg/day and pentamidine (4 mg/kg three times a week) for 20 days (3) Pentamidine 4 mg/kg three times a weeks until spleen aspirates clear then SSG 20mg/kg/day for 20 days	(1) pentamidine (2) sodium stibogluconate and pentamidine (3) pentamidine then sodium stibogluconate	312	(1) 104 (2) 104 (3) 104	208						312
40	20 mg/kg for 28 days. (1) Prescreened for amastigote SSG sensitivity (2) Not prescreened	sodium stibogluconate	140	70 per arm	140
41	(1) 20 mg/kg/day for 20 days (2) 10 mg/kg/day for 20 days	sodium stibogluconate	54	(1) 28 (2) 26	54
42	(1) 3 mg/kg/alternate days for 9 days (2) 3 mg/kg/day for 5 days	amphotericin b lipid complex (abelcet)	25	(1) 21 (2) 4		25
43	(1) 1 mg/kg/day for 20 days. (2) 1 mg/kg/alternate days for 40 days.	amphotericin b	80	40 per arm		80
44	20 mg/kg for 30 days	sodium stibogluconate	80	80	80
45	(1) 1 mg/kg/day for 21 days (2) 2 mg/kg/day for 10 days (3) 3 mg/kg/day for 7 days (4) 3 mg/kg/day for 5 days (5) 2 mg/kg/day for 7 days	liposomal amphoteracin b (l-amp-lrc-1)	62	(1) 21 (2) 10 (3) 7 (4) 5 (5) 7		62
46	1) 2 mg/kg on days 1-4 and 10 (total dose 10 mg/kg); 2) 2 mg/kg on days 1-6 and 10 (total dose 14 mg/kg); 3) 2 mg/kg on days 1-10 (total dose 20 mg/kg).	liposomal amphoteracin b (ambisome)	32	(1) 4 (2) 13 (3) 15		32
47	2.5 mg/kg for childen under 12 100 mg if >25 kg, and 50 mg if <25 kg per day for 28 days	miltefosine	567	567					567
48	(1) SSG (20 mg/kg/day) for 30 days (2) SSG (20 mg/kg/day) and Paromomycin (15 mg/kg/day) for 17 days	(1) sodium stibogluconate (2) sodium stibogluconate and paromomycin	200	(1) 99 (2) 101	200					101
49	(1) 20 mg/kg/day for 4 wk (2) 1 mg/kg body/day for 20 days	(1) sodium stiboglutonate (2) amphoteracin b	282	(1) 123 (2) 159	123	159
50	(1) 20 mg/kg/day for 30 days, (2) 20 mg/kg/day for 30 days	(1) sodium stiboglutonate (generic) (2) sodium stibogluconate (pentostam)	199	(1) 95 (2) 104	199
51	(1) 20 mg/kg/day, 20 days (2) 20 mg/kg/day, 30 days (3) 20 mg/kg/day, 40 days	sodium stibogluconate	312	104 each arm	312
52	0.4 mg/kg/alterate days, varied number of doses	pentamidine	82	82							82
53	20 mg/kg/day for 30 days	sodium stibogluconate	320	320	320
54	(1) 15 mg/kg/day for 21 days (2) 20 mg/kg/day for 30 days	(1) paromomycin (2) sodium stibogluconate	270	135 per arm	135					135
55	(1) 1 mg/kg/days for 20 days (2) 1 mg/kg/days for 20 days	(1) amphoteracin b (2) amphoteracin b and saline	230	115 per arm		230
56	2.5mg/kg for childen under 12 100mg if >25kg, and 50 mg if <25kg per day for 28 days	miltefosine	120	120					120
57	(1) 1 mg/kg/alternate days for 30 days (2) 11mg/kg/day for 21 days	(1) amphotericin b (2)paromomycin	666	(1) 165 (2) 501		165				501
58	(1) 20 mg/kg/day for 30 days (2) SSG (20 mg/kg/day) and Allopurinol (21 mg/kg/day) for 30 days (3) 30 mg/kg/day for 10 days	(1) sodium stibogluconate (2) sodium stibogluconate and allopurinol (3) sodium stibogluconate	65	(1) 29 (2) 23 (3) 13	65
59	(1) 1-1.38 mg/kg/day for 21 days (2) 3 mg/kg/day for 10 days (3) HIV coinfected patients, 1.38-1.85 mg/kg daily for 21 days	liposomal amphoteracin b (ambisome)	31	(1) 19 (2) 10 (3) 11		31
60	(1) 3 doses of 3-5 mg/kg, on days 0, 3, and 10 (2) 6 doses of 3-5 mg/kg, on days 0, 3, 6, 8, 10, and 13 (3) 4 doses of 4-5 mg/kg, on days 0, 2, 5, and 7	liposomal amphoteracin b (ambisome)	49	(1) 18 (2) 19 (3) 12		49
61	(1) 0.75 mg/kg per day for 5 days (2) 1.5 mg/kg per day for 5 days (3) 3 mg/kg per day for 5 days	liposomal amphoteracin b (ambisome)	84	28 per group		84
62	1 mg/kg/day for 20 days	amphotericin b deoxycholate	309	309				309
63	(1) 15mg/kg/day for 28 days (2) 20mg/kg/day for 21 days	paromomycin	42	(1) 21 (2) 21						42
64	(1) 0.75 mg/kg/day for 2 weeks (2) 1 mg/kg/day for 2 weeks (3) 1 mg/kg/day for 4 weeks	sitamaquine	16	(1) 4 (2) 4 (3) 8									16
65	(1) 1mg/kg/day for 28 days (2) 1.5 mg/kg/day for 28 days (3) 2.0 mg/kg/day for 28 days (4) 2.5 mg/kg/day for 28 days (5) 3.25 mg/kg/day for 28 days	sitamaquine	22	(1) 4 (2) 6 (3) 6 (4) 5 (5) 1									22
66	2.5mg/kg for childen under 12 100mg if >25kg, and 50 mg if <25kg per day for 28 days	miltefosine	977	977					977
67	11 mg/kg, once a day, for 21 consecutive days	paromomycin	494	494						494
68	2.5mg/kg for childen under 12 100mg if >25kg, and 50 mg if <25kg per day for 28 days	miltefosine	1132	1135					1132
69	(1) 12 mg/kg/day for 21 days (2) 16 mg/kg/day for 21 days (3) 20 mg/kg/day for 21 days (4) 20 mg/kg/day for 30 days	(1) paromomycin (2) paromomycin (3) paromomycin (4) sodium stibogluconate	120	30 per arm	120
70	(1) 10 mg/kg/day, 20 days (2) 10 mg/kg/day, 40 days (3) 15 mg/kg/day, 20 days (4) 15 mg/kg/day, 40 days (5) 20 mg/kg/day, 20 days (6) 20 mg/kg/day, 40 days	sodium stibogluconate	371	(1) 45 (2) 46 (3) 48 (4) 49 (5) 47 (6) 47	371
71	1 mg/kg/alternate days for 30 days	amphoteracin b deoxycholate	210	210				210
72	(1) Single dose: 7.5 mg/kg (2) Single dose: 10 mg/kg (2) Multi dose: 3 mg/kg on days 1–5, 14, and 21	liposomal amphoteracin b (ambisome)	124	(1) 21 (2) 40 (2) 63		124
73	(1) 4 mg/kg on days 1-5 and 10 (2) 3 mg/kg on days 1-5 and 10 (3) 3 mg/kg on days 1-4 and 10	liposomal amphoteracin b (ambisome)	88	(1) 13 (2) 42 (3) 32		88
74	(1) 11 mg/kg for 14 days, (2) 11 mg/kg for 21 days	paromomycin	329	(1) 217 (2) 112						329
75	2 mg/kg/alternate days for 10 days	amphotericin b deoxycholate mixed with lipolipid emulsion	70	70				70
76	(1) 1 mg/kg/day for 5 days (2) 2 mg/kg/day for 5 days (3) 3 mg/kg/day for 5 days	amphotericin b lipid complex (abelcet)	60			60
77	7.5 mg/kg single dose	liposomal amphotericin b (ambisome)	203			203
78	(1) single dose of 10 mg/kg (2) 1 mg/kg/alternate days for 30 days	(1) liposomal amphotericin b (ambisome) (2) amphotericin b deoxycholate	412	(1) 304 (2) 108	304			108
79	(1) PM 20 mg/kg/day for 21 days (2) PM, 15 mg/kg/day and SSG, 20 mg/kg/day for 17 days (3) SSG 20 mg/kg/day for 30 days	paromomycin and sodium stibogluconate	972	(1) 205 (2) 381 (3) 386	972					972
80	(1) 10mg/kg/day for 30 days (2) 20 mg/kg/day, 30 for days (3) 20 mg/kg/day for 15 days	sodium stibogluconate	104	(1) 38 (2) 29 (3) 37	104
81	(1) 5 mg/kg single dose (2) 5 mg/kg on day 1 and 5 (3) 5 mg/kg on day 1 and 2	amphotericin b lipid complex (abelcet)	77	(1) 27 (2) 24 (3) 26		77
82	(1) 2 mg/kg/day for 10 days (2) 2 mg/kg/day for 7 days	amphotericin b cholesterol dispersion (amphocil)	20				20
83	(1) 5 mg/kg single dose (2) 1 mg/kg for five days	liposomal amphoteracin b (ambisome)	91	(1) 46 (2) 45		91
84	2 mg/kg/d for 5 d	amphotericin b cholesterol dispersion (amphocil)	10				10
85	(1) 20 mg/kg/day for 20 days (2) 14-16 mg/kg/day for 20 days (3) Combination of above for 20 days	(1) sodium stibogluconate (2) paromomycin (3) paromomycin and sodium stibogluconate	53	(1) 11 (2) 19 (3) 23	34					19
86	1) 12 mg/kg/day for 21 days 2) 16 mg/kg/day for 21 days 3) 20 mg/kg/day for 21 days 4) Sodium stibogluconate at 20 mg/kg daily for 28 days	1-3) paromomycin 4) sodium stibogluconate	120	30 per arm	30					90
87	12 mg/kg paromomycin and 20 mg/kg of sodium stibogluconate for 20 days	paromomycin and sodium stibogluconate	24	24	24					24
88	(1) 50 mg alternate days, 28 days (2) 100 mg alternate days, 28 days (3) 100 mg/day, 28 days (4) 150 mg/day, 28 days (5) 200 mg/day, 28 days (6) 250 mg/day, 28 days	miltefosine	30	5 per arm					30
89	0.5 mg/kg/alternate days for 28 days	amphoteracin b	34	34		34
90	(1) 5 mg/kg (2) 7.5 mg/kg (3) 10 mg/kg	liposomal amphoteracin b (fungisome)	25	(1) 5 (2) 10 (3) 10		25
91	(1) 20 mg/kg/day for 30 days, (2) 20 mg/kg/day for 30 days	(1) sodium stibogluconate (generic) (2) sodium stibogluconate (pentostam)	516	(1) 245 (2) 271	516
92	(1) 0.5 mg/kg/alternate days for 28 days (2) 4 mg/kg /alternate days for 40 days	(1) amphotericin b (2) pentamidine	120	60 per arm		60					60
93	(1) 0.5 mg/kg/alternate days for 28 days (2) 20 mg/kg/day for 40 days	(1) amphotericin b deoxycholate (2) sodium stibogluconate	80	(1) 40 (2) 40	40			40
94	20 mg/kg/day for 30 days	sodium stibogluconate	169		169
95	(1) 2 mg/kg on days 1, 2, 3, 4, 5, 6, and 10 (2) 2 mg/kg 1, 2, 3, 4, and 10 (3) 2 mg/kg 1, 5 and 10	liposomal amphoteracin b (ambisome)	30	(1) 10 (2) 10 (3) 10		30
96	(1) 2 mg/kg on days 1-6 and 10 (2) 2 mg/kg on days 1-4 and 10 (3) 2 mg/kg on days 1, 5 and 10 (4) 2 mg/kg on days 1-10	liposomal amphoteracin b (ambisome)	87	unclear		87
97	2.5mg/kg for childen under 12 100mg if >25kg, and 50 mg if <25kg per day for 28 days	miltefosine	71	71					71
98	(1) 1 mg/kg/alternate days for 40 days (2) 20 mg/kg/day for 30 days	(1) amphotericin b (2) sodium stibogluconate	150	(1) 75 (2) 75	75	75
99	25 mg/kg/day by IV for 5 days, then 40 mg/kg/day by mouth for 7 days	metronidazole	10										10
100	4 mg/kg on days 1,2,3,4,5 and 10	liposomal amphoteracin b (unknown brand)	32			32
101	(1) 1 mg/kg/day for 15 days (2) 1 mg/kg/alternate days for 30 days	amphoteracin b	605	(1) 302 (2) 303		605
102	(1) 3 mg/kg on days 1-4 and 10 (15 mg/kg total) (2) 3 mg/kg on days 1-5 and 10 (18 mg/kg total)	liposomal amphoteracin b (unknown brand)	29	29		29
103	1 mg/kg/alternate days for 40 days	amphotericin b	50	50		50
104	2.5 mg/kg/day for 28 days	miltefosine	80	80					80
105	2.5 mg/kg/day for 28 days	miltefosine	64	64					64
106	(1) No prior anti VL drug, MF 2.5 mg/kg/day. (2) Patients with prev SSG treatment, MF 2.5 mg/kg/day for 28 days (3) No prior anti VL drug, Amp-B 1 mg/kg/day for 15 days (4) Patience with previous SSG, Amp-B 1 mg/kg/day for 15 days	(1,2) miltefosine (3,4) amphotericin b	125	(1,2) 64 (3,4) 61		61			64
107	(1) 1.5 mg/kg/day for 28 days (2) 2.5 mg/kg/day for 28 days	miltefosine	39	(1) 21 (2) 18					39
108	(1) 20 mg/kg/day until 1 week after deferevescence (2) 20 mg/kg/day until 2 weeks after deferevescence (3) 20 mg/kg/day until 3 weeks after deferevescence	meglumine antimonate	75	25 per arm									75
109	(1) 1 mg/kg/day for 21 days (2) 3 mg/kg/day for 10 days (3) 3 mg/kg/day on days 1-5 and 10 (4) 3 mg/kg/day on days 1-3 and 5 and 10	liposomal amphoteracin b (ambisome)	106	(1) 11 (2) 13 (3) 66 (4) 16		106
110	10 mg/kg 2 days.	liposomal amphoteracin b (ambisome)	41			41
111	15mg/kg/day for 20 days	sodium stibogluconate	32	32	32
112	(1) 30 ml/kg/day for 30 days (2) 10 mg/kg/day for 30 days	(1) allulopurinol (2) sodium stibogluconate	16	(1) 7 (2) 9	9								7
113	1 mg/kg/alternate days for 11 to 14 doses	amphoteracin b	32	32		32
114	0.5 mg/kg/alternate days for 28 days	amphotericin b	15	15		15
115	20 mg/kg/day for 30 days	sodium stibogluconate	182	182	182
116	20 mg/kg/day for 20 days	sodium stibogluconate	1273	1273	1273
117	10 mg/kg/day for 30 days	sodium stibogluconate	16	16	16
118	20 mg/kg/day for 30 days	sodium stibogluconate	120	120	120
119	(1) 1 mg/kg/day for 20 days (2) 0.05 mg/kg, 0.1 mg/kg, 0.25 mg/kg, 0.5 mg/kg, 1 mg/kg on days 1-5, respectively and then 1 mg/kg/alternate days up to 20 mg/kg total dose	amphotericin b deoxycholate	130	65 per arm				130
120	(1) 2 mg/kg/alternate days pentamidine for 30 days and 15 mg/kg allopurinol in 3 doses over 30 days (2) 4 mg/kg/alternate days for 30 days	(1) pentamidine + allopurinol (2) pentamidine	158	(1) 80 (2) 78							158		80
121	(1) 1.5 mg/kg/day for 5 days (2) 2 mg/kg/day for 5 days	amphotericin b lipid complex (abelcet)	58	(1) 28 (2) 30		58
122	4 mg/kg/alternate days for 20 days	(1) pentamidine isethionate (2) pentamidine methane sulphonate	240	(1) 175 (2) 65							240
123	(1) SSG 20 mg/kg/day for 30 days (2) SSG 20 mg/kg/day for 30 days + allopurinol 20 g/kg orally in divided dosage for 30 days (3) SSG 20 mg/kg/day for 30 days + ketoconazole 600 mg orally in divided dosage for 30 days (4) SSG 20 mg/kg/day for 30 days + levamisole single oral daily dose of 13 mg/kg for 30 days	(1) sodium stibogluconate (2) sodium stibogluconate + allopurinol (3) sodium stibogluconate + ketoconazole (4) sodium stibogluconate + levamisole	128	32 per arm	132
124	0.75 mg/kg/alternate day for 30 days	amphotericin b	100	100		100
125	300 mg twice daily for 21 days	roxithromycin	54	54									54
126	0.75 mg/kg/alternate day for 30 days	amphotericin b	25	25		25
127	Various	(1) sodium stiboglutonate (2) pentamidine	750	(1) 658 (2) 92	658						92
128	5 mg/kg/day for 30 days	fluconazole	20	20									20
129	2.5 mg/kg for childen under 12 100 mg if >25kg, and 50 mg if <25kg per day for 28 days	miltefosine	1016	1016					1016
130	5 mg/kg on days 0, 1, 4, 9	liposomal amphotericin b (ambisome)	251	251		251
131	varied doses on day 1, 2, 3, 5, 10, 15	liposomal amphotericin b (ambisome)	64	64		64
132	Unclear	(1) pentavalent antimonial (2) amphoteracin b (3) liposomal amphotericin b (ambisome)	90	(1) 12 (2) 53 (3) 25	37	53
133	15 mg/kg single dose	(1) liposomal amphotericin b (ambisome) (2) fat emulsion of amphotericin b (apl; bharat serum and vaccines limited	46	(1) 13, (2) 33		46
134	(1) Atovaquone, 30 mg/kg/day for 15-30 days (2) Atovaquone, 30 mg/kg/day, Fluconazole 12 mg/kg/day for 15-30 days	(1) atovaquone (2) atovaquone and fluconazole	28	(1) 15 (2) 13									28
135	20 mg/kg/day for 30 days	sodium stibogluconate	42	42	42
136	20 mg/kg/day	meglumine antimonate	20	20									20
137	(1) 20 mg/kg/day for 28 days (2) 3 mg/kg/day for 5 days (3) 3 mg/kg/day for 10 days (4) 4 mg/kg/twice weekly 6 weeks	(1) meglumine antimoniate, (2) amphotericin b lipid complex (3) amphotericin b lipid complex (4) liposomal amphotericin b	30	(1) 23 (2) 3 (3) 3 (1) 1		7							23
138	(1) 20 mg/kg/day for 20 days (2) SSG 20 mg/kg/day and Verapamil 2 mg/kg/day for 20 days (3) 20 mg/kg/day for 20 days with patients prev unresponsive to SSG (4) 4 mg/kg 3 times a week over 20 days (total 9 doses)	(1) sodium stibogluconate (2) sodium stibogluconate and verapamil (3) sodium stibogluconate (4) pentamidine	40	(1) 10 (2) 10 (3) 10 (4) 10	30						10
139	1 mg/kg/day for 20 days	amphotericin b	75	75		75
140	(1) 5 mg/kg/day for 2 days (2) 7.5 mg/kg/day for 2 days	liposomal amphotericin b (fungisome)	120	(1) 60 (2) 60		120
141	11 mg/kg/day for 21 days	paromomycin	120	120						120
142	(1) 10 mg/kg, single dose (2) 15 mg/kg, single dose	liposomal amphotericin b (fungisome)	60	(1) 30 (2) 30		60
143	(1) 15 mg/kg, single dose (2) 15 mg/kg, single dose	(1) liposomal amphotericin b (able), (2) liposomal amphotericin b (lamb)	500	(1) 376 (2) 124		500
144	10 mg/kg, single dose	liposomal amphotericin b (ambisome)	300	300		300
145	15 mg/kg/day orally for 3 weeks	ketoconazole	7	7									7
146	(1) 5 mg/kg on day 1-4, 8, 10, 17, 24, (2) L-Amp 5 mg/kg on day 1,3,5,7,9,11 and miltefosine 100 mg in two divided doses every day for 14 days	(1) liposomal amphotericin b (ambisome), (2) liposomal amphotericin b (ambisome) and miltefosine	112	Not Published
147	10 mg/kg single dose	ambisome	1300	Not Published
148	(1) Liposomal Amphotericin B : 30 mg/kg total dose: IV infusion 5mg/kg per day on day 1, 3, 5, 7, 9, 11. Miltefosine: orally taken every day during 28 days (2) 40 mg/kg total dose : IV infusion of 5mg/kg per day on day 1 to 5, 10, 17, 24	1) liposomal amphotericin b and miltefosine 2) liposomal amphotericin b	132	Not Published
149	Allometric dosing	miltefosine	30	Not Published
150	(1) 10 mg/kg (2) 15 mg/kg (3) 5 mg/kg for 4 days	liposomal amphotericin b (ambisome)	180	Not Published
151	3 mg/kg/intravenously for 5 consecutive days	liposomal amphotericin b	35	Not Published
152	3 mg/kg/intravenously for 5 consecutive days	liposomal amphotericin b	35	Not Published
153	3 mg/kg/intravenously for 5 consecutive days	liposomal amphotericin b		Not Published
154	1) 20 mg/kg/day for 20 days 2) 1mg/kg/day for 14 days	1) meglumine antimoniate 2) amphotericin b-deoxycholate	101	Not Published
155	(1) L-Amp B 10 mg/kg on day 1 followed by 10 days of SSG at 20 mg/kg on days 2-11 (2) L-Amp B 10 mg/kg on day 1 followed by 10 days Miltefosine at 2.5 mg/kg (oral) on days 2-11 (3) 10 mg/kg on day 1 followed by 10 days Miltefosine at 2.5 mg/kg on days 2-11	(1) liposomal amphotericin b (ambisome®) and sodium stibogluconate (2) liposomal amphotericin b + miltefosine (3) miltefosine	183	Not Published
156	1) 15 mg Ambisome on days 1,3 and 5 2) Ambisome 5 mg + miltefosine 10 days 3) AmBisome IV infusion (single dose, day 1) + Paromomycin base 11 mg/kg/day IM for 10 days (days 2-11) 4) Oral Miltefosine 1.5-2.5 mg/kg in 1 or 2 doses a day, for 10 days (days 1-10) + Paromomycin base 11 mg/kg/day IM for 10 days (days 1-10).	1) ambisome 2) ambisome + miltefosine 3) ambisome +paromomycin 4) miltefosine + paromomycin	602	Not Published
157	20 mg/kg, 28 days	sodium stibogluconate	200	Not Published
158	2.5 mg/kg/day for 28 days	miltefosine	80	Not Published
159	(1) 20 mg/kg/d 20 days (2) 1 mg/kg/d for 14 days (3) 3 mg/kg/d for 7 days (4) 10mg/kg/d, I.V. single dose, 20mg/kg/d I.V. for 10 days	(1) meglumine antimoniate (2) amphotericin b deoxycholate (3) liposomal amphotericin b (4) combination of single dose of liposomal amphotericin b plus meglumine antimoniate	380	Not Published
160	1800 mg/day for 4 days, then 1200 mg/day for 6 days	fexinidazole	66	Not Published
161	(1) Pentavalent antimonials, 20 mg/kg/day and N-acetylcysteine effervescent tablets of 600 mg, tid for 28 days (2) 20 mg/kg/day, 28 days	(1) pentavalent antimonial and n-acetylcysteine (2) pentavalent antimonial	40	Not Published
162	1) Single dose of 10 mg/kg 2) Single dose of 15 mg/kg	1) liposomal amphotericin b 2) liposomal amphotericin b	0	Not Published
